# Supplementary material for: Pan-KRAS Inhibitors BI-2493 and BI-2865 Display Potent Antitumor Activity in Tumors with KRAS Wild-type Allele Amplification
Source: Mol Cancer Ther. 2024 Dec 21;24(4):550–62. doi: 10.1158/1535-7163.MCT-24-0386 (PMC11962398; doi:10.1158/1535-7163.MCT-24-0386)
Supplement: Supplementary Tables 1-5 — Supplementary Table 1: PRISM data integrated with omics data from depmap Supplementary Table 2:Top 20 sensitive cell lines (PRISM) Supplementary Table 3:Frequency of KRAS WT AMP in AACR Genie v 15.1 (MSK cohort) Supplementary Table 4: Mututal exclusivity for KRAS WT AMP (results downloaded from AACR Genie v15.1) Supplementary Table 5 IC50 values from CTG assays for KRAS wt amplified cell lines [file mct-24-0386_supplementary_tables_1-5_suppst1-5.xlsx]

## Sheet: Table of contents
Supplementary Tables
Supplementary Table 1	PRISM data integrated with omics data from depmap
Supplementary Table 2	Top 20 sensitive cell lines (PRISM)
Supplementary Table 3	Frequency of KRAS WT AMP in AACR Genie v 15.1 (MSK cohort)
Supplementary Table 4	Mututal exclusivity for KRAS WT AMP (results downloaded from AACR Genie v15.1)
Supplementary Table 5	IC50 values from CTG assays for KRAS wt amplified cell lines

## Sheet: Supplementary Table 1
CCLEName	OncotreeSubtype	BI-2493_IC50	BI-2493_1-AUC	KRAS Mutation HugoSymbol	KRAS Mutation ProteinChange	KRAS Variant frequency	KRAS isDriver	KRAS_expression	KRAS_protein	KRAS_copy_number	KRAS_copy_number_unlog	KRAS_cn_absolute	MPAS_mean	MPAS_zscore_mean	MPAS_zscore_sumsqrt	MPAS_ssgsea	ras84	RAS_pathway	RAS_addiction	MSigDB	KrasLA	KRASG13D134	HRAS	MYC	TGFb	Notch	KRAS_rnai_gene_effect	HRAS_rnai_gene_effect	NRAS_rnai_gene_effect	KRAS_crispr_gene_effect	HRAS_crispr_gene_effect	NRAS_crispr_gene_effect
HAC2_OVARY	NA	6.07485	0.15733	NA	NA	NA	NA	NA	NA	NA	NA	NA	NA	NA	NA	NA	NA	NA	NA	NA	NA	NA	NA	NA	NA	NA	NA	NA	NA	NA	NA	NA
NCIH1339_LUNG	NA	6.82077	0.0455305	NA	NA	NA	NA	NA	NA	NA	NA	NA	NA	NA	NA	NA	NA	NA	NA	NA	NA	NA	NA	NA	NA	NA	NA	NA	NA	NA	NA	NA
NCIH2077_LUNG	NA	8.95393	0.181614	NA	NA	NA	NA	NA	NA	NA	NA	NA	NA	NA	NA	NA	NA	NA	NA	NA	NA	NA	NA	NA	NA	NA	NA	NA	NA	NA	NA	NA
PEDS005TPFAD_KIDNEY	NA	4.24029	0.199357	NA	NA	NA	NA	NA	NA	NA	NA	NA	NA	NA	NA	NA	NA	NA	NA	NA	NA	NA	NA	NA	NA	NA	NA	NA	NA	NA	NA	NA
PEDS015T_SOFT_TISSUE	NA	1073741824	0.0985137	NA	NA	NA	NA	NA	NA	NA	NA	NA	NA	NA	NA	NA	NA	NA	NA	NA	NA	NA	NA	NA	NA	NA	NA	NA	NA	NA	NA	NA
PMFKO14_LARGE_INTESTINE	NA	7.86947	0.106085	NA	NA	NA	NA	NA	NA	NA	NA	NA	NA	NA	NA	NA	NA	NA	NA	NA	NA	NA	NA	NA	NA	NA	NA	NA	NA	NA	NA	NA
HSKTC_OVARY	Ovarian Cancer, Other	4.41054	0.166199	NA	NA	NA	NA	10.8921	NA	6.56895	93.9405	364.71	5.15761	0.687884	2.17528	0.54848	0.160279	0.126227	0.50357	0.175669	0.102082	0.265149	0.114817	0.0292329	0.247451	0.39999	NA	NA	NA	NA	NA	NA
HUG1N_STOMACH	Tubular Stomach Adenocarcinoma	0.543691	0.392605	NA	NA	NA	NA	10.5641	NA	6.09988	67.5876	187.951	4.47917	0.365726	1.15653	0.338364	0.366973	0.22872	0.405706	-0.0797968	0.104119	0.0386735	0.233263	0.164703	-0.297673	0.0424216	-0.18449	0.108525	0.098189	NA	NA	NA
SNU1196_BILIARY_TRACT	Extrahepatic Cholangiocarcinoma	0.360682	0.495834	NA	NA	NA	NA	9.01737	NA	5.14347	34.3458	95.6403	5.50534	0.873046	2.76081	0.637734	0.486363	0.40221	0.46146	0.0401932	0.180499	0.0256583	0.40511	0.30464	0.387427	0.146742	NA	NA	NA	-0.588128	-0.0156405	-0.0784366
SNU245_BILIARY_TRACT	Extrahepatic Cholangiocarcinoma	0.730904	0.381323	NA	NA	NA	NA	8.62968	NA	4.86216	28.0842	94.5275	4.15563	0.178677	0.565027	0.153222	0.301728	0.138439	0.508066	0.144624	0.219136	0.226638	0.0988275	0.262633	-0.259975	0.303404	NA	NA	NA	NA	NA	NA
KURAMOCHI_OVARY	High-Grade Serous Ovarian Cancer	1073741824	0.129463	NA	NA	NA	NA	7.92867	5.27725	4.17104	17.0139	51.927	3.92479	0.140209	0.443381	0.175961	-0.342837	-0.217845	0.0929324	-0.0124217	-0.0615641	-0.335378	-0.269817	-0.584658	-0.0812281	0.249675	-0.718837	-0.212651	-0.0630868	-0.773938	-0.243346	-0.0221121
SNU685_ENDOMETRIUM	Uterine Carcinosarcoma/Uterine Malignant Mixed Mullerian Tumor	9.50289	0.0102005	NA	NA	NA	NA	8.04854	NA	4.16987	16.9994	69.6936	4.46865	0.390379	1.23449	0.545594	0.254164	0.325746	-0.288553	0.218403	0.239922	0.366533	0.285984	-0.0289922	0.189583	0.0485628	-0.867798	-0.0497099	0.00143692	-0.941625	-0.235288	-0.234133
BEN_LUNG	Non-Small Cell Lung Cancer	1.62472	0.263885	NA	NA	NA	NA	7.79565	5.92441	4.1496	16.7482	65.202	3.67282	0.0205076	0.0648508	-0.0436905	-0.138322	-0.210617	0.401281	-0.000408043	-0.377496	-0.121963	-0.129696	-0.597215	-0.402923	-0.201941	NA	NA	NA	NA	NA	NA
NOZ_LIVER	Gallbladder Adenocarcinoma, NOS	9.21567	0.0154153	KRAS	p.G12V	0.985	Y	9.48498	NA	4.12491	16.447	22.176	6.33399	1.3449	4.25296	0.790376	0.552595	0.49402	0.258058	0.330181	0.380896	0.518425	0.376415	0.346218	0.493556	-0.110646	NA	NA	NA	-1.40234	-0.128232	-0.128759
CORL23_LUNG	Large Cell Lung Carcinoma	5.81524	0.099142	KRAS	p.G12V	0.998	Y	7.21616	3.59669	4.01749	15.1951	47.2507	4.94566	0.579666	1.83306	0.51743	0.460162	0.440565	0.430821	0.196628	0.0826795	0.114201	0.381764	0.310057	-0.17024	-0.127146	-0.660266	-0.0115063	-0.0764414	-0.487832	-0.207737	-0.180763
MKN1_STOMACH	Adenosquamous Carcinoma of the Stomach	1.17934	0.305468	NA	NA	NA	NA	7.79429	NA	3.78121	12.7486	38.1827	4.77108	0.545016	1.72349	0.282043	0.166593	0.212817	-0.0857509	0.0241279	-0.0870761	-0.00269583	0.0556697	-0.311326	0.287845	0.0698817	-0.838229	-0.253987	-0.0708804	NA	NA	NA
KLE_ENDOMETRIUM	Endometrial Carcinoma	4.67816	0.0854473	NA	NA	NA	NA	6.51049	3.746	3.56086	10.8012	NA	4.59583	0.446559	1.41214	0.413273	-0.0816503	-0.0487051	0.167562	0.0919054	-0.111331	-0.337354	-0.0341301	-0.233341	0.122291	0.347543	NA	NA	NA	-0.0853429	-0.0749658	-0.153752
DMS53_LUNG	Small Cell Lung Cancer	6.37532	0.113761	NA	NA	NA	NA	7.48261	4.56996	3.39949	9.55231	24.8052	3.89472	0.132015	0.417467	-0.38546	-0.479496	-0.528605	0.223427	-0.10834	-0.202173	-0.106496	-0.39908	-0.171179	-0.324215	-0.248364	-0.421014	-0.455911	0.139214	-0.8002	-0.171608	-0.279115
KE39_STOMACH	Stomach Adenocarcinoma	1.54727	0.351413	NA	NA	NA	NA	7.71466	NA	3.11451	7.66086	22.1823	4.8291	0.536734	1.6973	0.448531	0.216856	0.0664556	0.47774	0.134479	0.236315	0.0330671	-0.0411136	-0.269809	0.150814	-0.00863337	-0.677335	-0.19449	-0.166888	-0.726633	-0.0572396	-0.121088
PSN1_PANCREAS	Pancreatic Adenocarcinoma	9.22932	0.137127	KRAS	p.G12R	0.758	Y	5.89724	4.10905	2.91656	6.55045	23.0472	5.92043	1.15183	3.64241	0.734712	0.615717	0.448131	0.0792563	0.163708	0.282794	0.425851	0.457381	0.399303	0.302051	0.210307	-0.530918	-0.266193	-0.0987801	-1.27307	-0.0594167	-0.183362
NCIH838_LUNG	Lung Adenocarcinoma	7.55399	0.0685803	NA	NA	NA	NA	5.83618	3.79373	2.58018	4.98015	11.7461	2.91953	-0.426725	-1.34942	-0.480854	-0.0126484	0.0313318	-0.451692	-0.0438696	-0.308812	-0.0779635	-0.0548974	0.24854	-0.00323697	-0.108655	-0.287559	-0.152682	-0.195778	-0.650682	-0.175692	-0.400639
SH10TC_STOMACH	Mucinous Stomach Adenocarcinoma	4.52249	0.12472	KRAS	p.G12V	0.924	Y	5.95838	NA	2.50779	4.68747	NA	5.03422	0.660253	2.0879	0.638662	0.390657	0.476926	-0.350179	-0.0157197	0.285535	-0.0597715	0.378793	0.354191	0.383488	0.0699935	NA	NA	NA	-1.02679	-0.230652	-0.0585364
GCT27_TESTIS	Teratoma	1073741824	0.127559	NA	NA	NA	NA	NA	NA	2.21694	3.64907	10.7511	NA	NA	NA	NA	NA	NA	NA	NA	NA	NA	NA	NA	NA	NA	NA	NA	NA	NA	NA	NA
TT_OESOPHAGUS	Esophageal Squamous Cell Carcinoma	5.89615	0.190767	NA	NA	NA	NA	5.87406	4.10253	2.15951	3.46764	13.0941	3.72393	0.0187535	0.0593039	-0.0952757	-0.150666	-0.106026	0.433807	-0.113984	-0.454912	-0.0299478	-0.111771	-0.539898	-0.106793	0.108332	-0.664633	-0.0534103	-0.407009	-0.493911	-0.099037	-0.399388
NCIH727_LUNG	Lung Carcinoid	6.54455	0.129195	KRAS	p.G12V	0.815	Y	5.58346	3.56232	2.10161	3.29189	15.8843	6.11464	1.23146	3.89422	0.679458	0.274324	-0.149232	0.526438	0.060658	0.165585	0.185503	-0.00678305	0.0452098	0.159117	-0.148991	-0.807277	-0.283356	0.0976527	-1.812	-0.15733	-0.12985
CHL1_SKIN	Melanoma	4.95931	0.13979	NA	NA	NA	NA	NA	2.72284	2.0556	3.15716	12.7425	NA	NA	NA	NA	NA	NA	NA	NA	NA	NA	NA	NA	NA	NA	NA	NA	NA	NA	NA	NA
IALM_LUNG	Large Cell Lung Carcinoma	1.56137	0.31672	KRAS	p.G12C	0.999	Y	5.09845	2.43557	2.05363	3.1515	NA	5.73326	1.03222	3.26416	0.728495	0.40499	0.422242	-0.0967928	0.0236461	0.150774	0.0309529	0.395389	-0.0599346	0.422251	0.206953	-0.820366	-0.00743357	0.032399	NA	NA	NA
SW620_LARGE_INTESTINE	Colon Adenocarcinoma	1.10337	0.312977	KRAS	p.G12V	0.983	Y	5.28799	3.23461	2.04267	3.12009	7	4.99	0.648147	2.04962	0.536196	-0.277465	-0.400876	-0.0384451	-0.103981	-0.0960806	0.0268443	-0.370856	0.543292	-0.282293	-0.262422	-1.53582	-0.112109	0.0546293	-1.6958	-0.045838	-0.313545
TCCPAN2_PANCREAS	Pancreatic Adenocarcinoma	8.86344	0.0794866	KRAS	p.G12R	0.708	Y	5.15137	NA	2.0306	3.08576	12.5679	5.4917	0.908662	2.87344	0.680553	0.528334	0.457632	0.37813	0.303913	0.240686	0.355462	0.365422	-0.223432	0.3059	0.180216	-2.27093	-0.165612	-0.0319034	-1.15788	-0.311601	-0.0758375
NCIH358_LUNG	Lung Adenocarcinoma	2.32775	0.280951	KRAS	p.G12C	0.734	Y	4.97085	3.80686	1.9958	2.98837	13.5383	4.83251	0.515513	1.63019	0.501298	0.305338	0.0618335	0.569624	-0.0987446	0.133605	0.322269	0.0532904	0.352571	0.235928	-0.246073	-0.600776	-0.0772088	-0.0927681	-1.48509	-0.0325724	-0.0340769
RERFLCAD1_LUNG	Lung Adenocarcinoma	4.27442	0.179707	KRAS	p.G12A	0.784	Y	6.06695	NA	1.98888	2.96928	12.3789	6.03915	1.15883	3.66454	0.698423	0.504006	0.499538	0.566535	0.186843	-0.0302526	0.18825	0.325649	-0.376912	0.401941	0.221069	NA	NA	NA	-2.38054	0.0928882	-0.0649876
LU99_LUNG	Giant Cell Carcinoma of the Lung	8.76792	0.0228203	KRAS	p.G12C	0.602	Y	5.19417	NA	1.98624	2.96202	10	4.52429	0.390217	1.23397	0.351099	0.133839	0.181011	-0.512209	-0.0824581	-0.0121575	-0.124132	0.167018	0.620745	0.059625	-0.246405	-0.548708	-0.019682	0.162399	-1.60815	-0.0353105	-0.217593
YAPC_PANCREAS	Pancreatic Adenocarcinoma	2.97278	0.287192	KRAS	p.G12V	0.65	Y	5.66164	3.70772	1.93738	2.83009	10	6.22946	1.27225	4.0232	0.790546	0.411925	0.238788	0.59056	0.277304	0.030391	0.307823	0.152694	-0.249822	0.354204	0.33029	NA	NA	NA	-1.80373	-0.101354	-0.0994553
HPAFII_PANCREAS	Pancreatic Adenocarcinoma	0.581619	0.396333	KRAS	p.G12D	0.721	Y	4.83794	NA	1.89947	2.73076	9	5.19959	0.69991	2.21331	0.568648	0.629122	0.577039	0.684484	0.337594	0.38437	0.444407	0.542107	-0.276616	0.433321	0.270547	-0.688158	-0.147672	0.0941686	-1.83464	-0.0593498	-0.400455
PATU8902_PANCREAS	Pancreatic Adenocarcinoma	6.58393	0.0765532	KRAS	p.G12V	0.588	Y	4.98413	3.26294	1.896	2.7218	13.0562	4.95702	0.574257	1.81596	0.52275	0.330786	0.342186	0.483077	-0.0162625	0.0605121	0.0693088	0.230178	0.497649	-0.0471158	0.101321	-1.33633	-0.08209	-0.0161567	-1.70523	-0.112322	0.0166076
NCIH322_LUNG	Lung Adenocarcinoma	2.28889	0.256582	NA	NA	NA	NA	4.46793	3.66339	1.89484	2.7188	8	4.66586	0.420915	1.33105	0.486572	0.414043	0.456801	0.490814	0.0992303	-0.00154568	0.381185	0.295304	0.0715414	0.185375	0.0707093	-0.30152	-0.150338	-0.0571152	-0.552574	-0.00784715	-0.161022
AMO1_HAEMATOPOIETIC_AND_LYMPHOID_TISSUE	Plasma Cell Myeloma	5.60036	0.0880339	KRAS	p.A146T	0.328	Y	5.21374	2.21698	1.88071	2.68257	12.8196	2.45973	-0.577016	-1.82468	-0.414655	-0.152784	-0.235804	-0.389345	-0.283203	-0.130905	-0.355173	-0.231646	0.414567	-0.513092	-0.324958	-0.600952	-0.0790739	0.0419949	-1.45045	0.0556461	-0.229207
SW900_LUNG	Lung Squamous Cell Carcinoma	8.98653	0.115162	KRAS	p.G12V	0.625	Y	4.87283	NA	1.85709	2.62277	9	5.29808	0.787092	2.489	0.707746	0.558954	0.431219	0.55248	0.311434	-0.0170725	0.338824	0.396671	-0.346479	0.131142	0.235238	NA	NA	NA	NA	NA	NA
UMUC7_URINARY_TRACT	Bladder Urothelial Carcinoma	1073741824	0.140112	NA	NA	NA	NA	6.38319	NA	1.81565	2.52019	11	4.26793	0.228031	0.721099	-0.0969992	0.312072	0.306981	0.524737	0.159354	-0.228867	0.00243167	0.286996	-0.0866865	0.279821	0.251309	NA	NA	NA	-0.564514	-0.0718599	-0.261524
NCIH650_LUNG	Lung Adenocarcinoma	9.26776	0.0133245	KRAS	p.Q61L	0.981		5.37295	NA	1.7629	2.39379	9.94691	5.75764	1.04382	3.30085	0.710362	0.412903	0.45162	-0.43348	0.0270114	-0.168682	0.202306	0.317366	-0.439558	0.280365	-0.291595	-1.19482	-0.194165	-0.161243	-1.49662	-0.176506	-0.0829522
NCIH23_LUNG	Lung Adenocarcinoma	3.00475	0.198937	KRAS	p.G12C	0.771	Y	4.80323	NA	1.75806	2.38243	NA	4.89091	0.557477	1.7629	0.545178	0.125264	0.216885	-0.509275	-0.020447	-0.0925818	0.0428717	0.206715	0.268076	0.0400222	-0.0171327	-0.127103	-0.0682607	-0.0685835	-0.775733	-0.344743	0.062053
ONCODG1_OVARY	High-Grade Serous Ovarian Cancer	8.35507	0.0506812	NA	NA	NA	NA	5.47865	NA	1.75662	2.37905	9	3.94875	0.0954943	0.30198	-0.00164872	-0.262192	-0.232717	0.243964	-0.105863	-0.29601	-0.389611	-0.21675	-0.255184	-0.138891	-0.0305074	NA	NA	NA	-0.279532	-0.0804522	-0.262026
SUSA_TESTIS	Teratoma	1.0854	0.243142	NA	NA	NA	NA	4.02059	NA	1.74987	2.36327	7	3.9589	0.229592	0.726034	0.390936	-0.456061	-0.38851	-0.0484939	0.0902932	-0.26145	-0.153983	-0.374298	-0.417384	-0.302067	-0.129439	NA	NA	NA	-0.676004	-0.169962	-0.279774
NCIH661_LUNG	Large Cell Lung Carcinoma	9.33942	0.154788	NA	NA	NA	NA	4.96625	3.06406	1.74231	2.34571	13.0867	4.18889	0.232332	0.734698	-0.145851	-0.515729	-0.395115	-0.544911	-0.288994	-0.265131	-0.300443	-0.411923	0.0530365	0.0674385	0.146429	0.032986	-0.147599	0.0365842	-0.0636915	-0.0888183	-0.317506
CALU6_LUNG	Lung Adenocarcinoma	9.77167	0.0058254	KRAS	p.Q61K	0.577		4.6017	3.1584	1.73914	2.33837	8	5.97883	1.187	3.75364	0.849236	0.164002	-0.0177331	-0.230067	0.126018	0.248321	0.292419	0.0398654	-0.00801072	0.272213	0.135088	-1.11291	-0.0189249	-0.0719621	-2.79061	-0.0690726	-0.119325
CALU1_LUNG	Lung Squamous Cell Carcinoma	5.24837	0.0917022	KRAS	p.G12C	0.819	Y	4.95513	NA	1.72534	2.30658	7	5.08844	0.679925	2.15011	0.523975	0.411826	0.322914	-0.213465	-0.0391638	-6.21877e-05	0.260754	0.267615	0.234152	0.415222	-0.0412782	-1.06271	0.0972645	0.362979	-1.88402	0.0168357	-0.115802
NIHOVCAR3_OVARY	High-Grade Serous Ovarian Cancer	8.36618	0.103163	NA	NA	NA	NA	5.80012	2.37512	1.7129	2.27819	10	3.79932	0.0317096	0.100275	-0.297127	-0.319233	-0.335807	0.189391	-0.112829	-0.361639	-0.409547	-0.314191	-0.227473	0.202603	0.133285	-0.0733935	-0.0556349	-0.0443166	-0.543496	0.0212725	-0.0358372
SNU2372_BREAST	Breast Invasive Cancer, NOS	6.36595	0.0681726	NA	NA	NA	NA	1.26903	NA	1.70884	2.26898	9	1.09096	-1.3193	-4.17199	-0.339603	-0.246433	-0.21293	0.288497	0.178375	-0.196501	-0.259811	-0.182239	-0.697906	-0.479727	0.0579319	NA	NA	NA	-0.792838	-0.129205	-0.277149
PK59_PANCREAS	Pancreatic Adenocarcinoma	1.05112	0.336181	KRAS	p.G12D	0.691	Y	4.60822	NA	1.70638	2.2634	10	5.49572	0.893791	2.82642	0.602725	0.516187	0.523047	0.509788	0.251917	0.207321	0.254379	0.437366	-0.481054	0.296299	-0.0401843	NA	NA	NA	NA	NA	NA
PANC1_PANCREAS	Pancreatic Adenocarcinoma	4.68931	0.128152	KRAS	p.G12D	0.667	Y	4.14568	NA	1.69425	2.23609	8	4.29348	0.260931	0.825138	0.0845211	0.0228585	0.137912	-0.365288	-0.190496	-0.0531535	-0.0546366	0.0162136	0.435785	0.425116	0.0588038	-1.07844	-0.203009	0.0130381	-1.75384	-0.132296	-0.230305
NCIH441_LUNG	Lung Adenocarcinoma	4.14232	0.167519	KRAS	p.G12V	0.411	Y	5.63691	3.24247	1.69378	2.23502	10	4.67986	0.490546	1.55124	0.268207	0.446143	0.421358	0.669447	-0.0802063	0.205472	0.127576	0.217624	-0.272769	0.197274	0.114362	-1.80958	-0.169714	-0.089145	-1.17853	-0.0046676	-0.0320181
HCC33_LUNG	Small Cell Lung Cancer	9.26603	0.161141	NA	NA	NA	NA	5.94392	2.15775	1.67473	2.19259	8	2.226	-0.657071	-2.07784	-0.689453	-0.623762	-0.660443	-0.382352	-0.285663	-0.52065	-0.279564	-0.518699	-0.0229087	-0.317576	-0.396224	-0.00779674	-0.0016083	-0.0283531	NA	NA	NA
NB4_HAEMATOPOIETIC_AND_LYMPHOID_TISSUE	Acute Myeloid Leukemia	2.52852	0.175408	KRAS	p.A18D	0.828		5.18269	3.10895	1.66662	2.1747	10	3.23839	-0.183784	-0.581177	-0.195078	-0.434594	-0.508546	-0.453722	-0.287172	-0.330136	-0.104416	-0.398247	0.610436	-0.405451	-0.210168	-0.863009	-0.112313	-0.099226	-1.89917	-0.066856	-0.193644
EMTOKA_ENDOMETRIUM	Uterine Carcinosarcoma/Uterine Malignant Mixed Mullerian Tumor	4.31426	0.0998873	NA	NA	NA	NA	4.1152	NA	1.65768	2.15509	7	3.46459	-0.117389	-0.371217	-0.0458218	-0.235776	-0.116377	0.0111627	0.227739	0.0736173	-0.0136337	-0.12944	0.190817	-0.169083	0.2418	NA	NA	NA	-0.754424	-0.0896154	-0.296706
HUO9_BONE	Osteosarcoma	9.55652	0.010589	NA	NA	NA	NA	4.77294	2.75788	1.64822	2.13447	NA	2.66191	-0.462791	-1.46347	-0.362532	-0.3046	-0.350468	-0.34888	0.0254594	-0.0418723	-0.0264104	-0.233462	0.113003	0.0361076	-0.0575443	NA	NA	NA	-0.293664	-0.0147547	0.0820398
LS1034_LARGE_INTESTINE	Colon Adenocarcinoma	0.5753	0.337128	KRAS	p.A146T	0.996	Y	4.58856	3.38618	1.64377	2.1248	7	4.65913	0.433927	1.3722	0.332405	0.190836	0.142247	0.450105	0.0649699	0.252922	0.144342	0.131646	0.0662151	-0.13339	-0.0569131	NA	NA	NA	-1.35761	-0.333784	-0.348817
OZ_BILIARY_TRACT	Intrahepatic Cholangiocarcinoma	6.80884	0.0582643	KRAS	p.Q61L	0.997		4.31542	NA	1.63288	2.10131	5	4.99886	0.69553	2.19946	0.771483	0.498074	0.462943	0.663145	0.355102	0.524125	0.265683	0.413292	-0.439743	-0.0134697	0.199689	NA	NA	NA	NA	NA	NA
CORL88_LUNG	Small Cell Lung Cancer	4.53921	0.143299	NA	NA	NA	NA	5.72247	2.99347	1.62937	2.09378	9	1.80569	-0.88512	-2.799	-0.73867	-0.633173	-0.641363	-0.0191963	-0.300471	-0.550087	-0.122505	-0.523219	-0.0296006	-0.348453	-0.46121	-0.132101	-0.034739	-0.207069	NA	NA	NA
HS729_SOFT_TISSUE	Embryonal Rhabdomyosarcoma	8.698	0.10131	NA	NA	NA	NA	5.05485	NA	1.62083	2.07553	10	4.73702	0.545617	1.72539	-0.00740495	0.174149	0.199743	-0.530966	-0.0376229	-0.251364	-0.114694	0.179034	-0.308607	0.34864	-0.0355605	-0.109459	-0.112666	0.0505033	-0.720458	-0.0624553	-0.138234
NCIH1703_LUNG	Lung Squamous Cell Carcinoma	1073741824	0.0508997	NA	NA	NA	NA	4.98185	1.92703	1.58939	2.00922	6	3.4267	-0.161264	-0.509962	-0.504212	-0.341415	-0.219555	-0.61377	-0.399942	-0.150918	-0.332727	-0.322271	0.46443	0.169247	-0.284592	-0.102958	-0.171538	-0.160105	-0.188309	-0.0689716	-0.0933253
SUM149PT_BREAST	Breast Invasive Ductal Carcinoma	3.93724	0.168463	NA	NA	NA	NA	3.81455	NA	1.5722	1.97357	6	3.1497	-0.306759	-0.970057	0.163261	0.291825	0.359684	0.384002	0.221144	0.126888	0.178232	0.352253	-0.126217	-0.0408583	-0.236463	0.0639033	0.0609878	-0.118783	-0.294786	-0.397444	-0.278927
ACHN_KIDNEY	Papillary Renal Cell Carcinoma	6.46143	0.133035	NA	NA	NA	NA	4.70708	-0.0959038	1.56407	1.95688	6	3.79075	0.0265732	0.0840318	-0.207097	0.225523	0.303629	-0.210091	-0.130783	0.0550221	-0.00740709	0.189855	0.0721901	0.295356	0.057533	0.0440929	0.105109	-0.0223358	NA	NA	NA
DU145_PROSTATE	Prostate Adenocarcinoma	1073741824	0.171567	NA	NA	NA	NA	NA	1.5549	1.55518	1.93871	7	NA	NA	NA	NA	NA	NA	NA	NA	NA	NA	NA	NA	NA	NA	0.0799719	-0.127439	-0.0618238	-0.367346	-0.0467453	-0.0381141
NUDHL1_HAEMATOPOIETIC_AND_LYMPHOID_TISSUE	Diffuse Large B-Cell Lymphoma, NOS	0.305875	0.441058	KRAS	p.A146T	0.543	Y	4.5472	NA	1.54653	1.92114	5	3.44286	-0.0729847	-0.230798	0.283591	-0.191258	-0.273466	-0.177265	-0.0883706	-0.0188996	-0.240184	-0.282847	-0.113828	-0.2568	-0.160149	NA	NA	NA	NA	NA	NA
SNU869_BILIARY_TRACT	Ampullary Carcinoma	2.13904	0.279247	KRAS	p.G12D	0.98	Y	4.70653	NA	1.52907	1.886	4	5.47104	0.845618	2.67408	0.600112	0.514558	0.481299	0.570115	0.220578	0.0674302	0.263383	0.383263	-0.528612	0.164615	0.279472	NA	NA	NA	-1.90082	-0.0169289	-0.322701
NCIH2009_LUNG	Lung Adenocarcinoma	5.79696	0.149461	KRAS	p.G12A	0.369	Y	4.87036	2.90451	1.51296	1.85395	6	3.85904	0.0333862	0.105576	-0.210504	0.422558	0.324565	0.619959	-0.0630694	0.145087	0.358802	0.246998	0.190218	0.1845	-0.00856584	-0.452339	-0.131646	-0.0692336	-1.40833	-0.104387	-0.159156
1777NRPMET_TESTIS	Embryonal Carcinoma	9.43331	0.0116014	NA	NA	NA	NA	4.14241	NA	1.50602	1.84025	NA	2.20068	-0.817044	-2.58372	-0.689054	-0.588942	-0.540208	-0.294877	-0.200925	0.0391728	-0.431106	-0.377109	0.471227	-0.0363678	0.240577	NA	NA	NA	NA	NA	NA
KP4_PANCREAS	Pancreatic Adenocarcinoma	4.91771	0.189105	KRAS	p.G12D	0.428	Y	4.44559	2.15216	1.4995	1.82745	8	4.79924	0.543685	1.71928	0.385256	-0.268966	-0.105088	-0.507367	-0.186171	-0.251658	-0.0278057	-0.0475484	0.325567	0.0139963	-0.165408	-0.840506	-0.0762651	-0.0570655	-1.17471	-0.0246236	-0.181477
SNU119_OVARY	High-Grade Serous Ovarian Cancer	5.64616	0.161738	NA	NA	NA	NA	5.06824	NA	1.48983	1.80856	7	3.70584	-0.0396924	-0.125518	-0.452209	-0.222803	0.114502	0.382329	-0.0243978	0.0306667	-0.46163	-0.128188	-0.319839	0.151619	-0.0457804	NA	NA	NA	NA	NA	NA
MKN45_STOMACH	Diffuse Type Stomach Adenocarcinoma	0.49995	0.400959	NA	NA	NA	NA	4.21645	1.95577	1.47764	1.78494	NA	5.37734	0.815477	2.57876	0.561988	0.203826	-0.0175468	0.390839	-0.0213759	-0.0567036	0.240655	0.0940772	0.257947	-0.20058	0.146417	-0.674755	-0.214599	-0.0281861	-0.992832	-0.23534	0.0520965
CFPAC1_PANCREAS	Pancreatic Adenocarcinoma	4.11771	0.149753	KRAS	p.G12V	0.545	Y	4.66164	3.20976	1.47497	1.77978	8	5.20039	0.761737	2.40882	0.635656	0.64423	0.558105	0.609423	0.437737	-0.0452171	0.403091	0.467771	-0.674393	0.23879	0.294582	-1.13556	-0.0650152	0.00690373	-1.9946	-0.0331987	-0.0460063
QGP1_PANCREAS	Pancreatic Neuroendocrine Tumor	1.55234	0.253182	KRAS	p.G12V	0.653	Y	5.80297	3.174	1.46736	1.76515	9	5.18639	0.843305	2.66676	0.387977	-0.262817	-0.312056	0.337609	-0.0490893	-0.174544	-0.0729738	-0.177079	-0.30976	-0.448744	-0.236333	-0.913415	0.095623	0.0304555	NA	NA	NA
NCCIT_TESTIS	Embryonal Carcinoma	0.878321	0.191741	NA	NA	NA	NA	5.62	NA	1.45857	1.74836	6	3.39517	-0.0292549	-0.0925121	-0.130292	-0.562792	-0.446198	-0.343517	-0.131725	-0.235176	0.0519375	-0.387839	0.23807	-0.322557	0.113562	NA	NA	NA	NA	NA	NA
HSC2_UPPER_AERODIGESTIVE_TRACT	Oral Cavity Squamous Cell Carcinoma	3.64324	0.168941	NA	NA	NA	NA	3.26903	0.911679	1.45627	1.74398	5	3.20057	-0.311013	-0.983511	0.232797	0.552027	0.527952	0.535307	0.292656	-0.0555871	0.31935	0.460929	-0.605886	0.0409468	0.0957384	-0.000223692	-0.00407416	-0.000122733	-0.493869	-0.0766554	-0.175959
HCC1395_BREAST	Breast Invasive Ductal Carcinoma	5.12979	0.138527	NA	NA	NA	NA	4.39985	3.99867	1.45512	1.74179	7	3.65919	-0.0611399	-0.193341	-0.558475	-0.16588	-0.161279	-0.365826	-0.322788	-0.104491	-0.22032	-0.121007	-0.232424	0.246798	0.147899	-0.229981	-0.193037	-0.0883458	-0.337913	-0.147188	-0.443848
NCIH1694_LUNG	Small Cell Lung Cancer	1073741824	0.00415276	NA	NA	NA	NA	4.77136	NA	1.45455	1.74071	NA	3.28708	-0.0522384	-0.165192	-0.345997	-0.6149	-0.639354	-0.52448	-0.285371	-0.419946	-0.266595	-0.507115	0.135541	-0.322035	-0.288281	0.0761371	-0.0760426	-0.0108056	-0.335742	-0.048493	-0.292738
RH36_SOFT_TISSUE	Embryonal Rhabdomyosarcoma	6.75697	0.11868	NA	NA	NA	NA	4.53045	NA	1.44556	1.72368	8	4.97453	0.668925	2.11533	0.535615	-0.448446	-0.492765	-0.418774	-0.0740261	-0.0906418	-0.0863152	-0.401624	0.121292	-0.184542	0.27346	NA	NA	NA	NA	NA	NA
1618K_TESTIS	Embryonal Carcinoma	2.46896	0.206023	NA	NA	NA	NA	3.88557	NA	1.44216	1.71727	9	3.13841	-0.248816	-0.786825	0.0781121	-0.420434	-0.226426	0.0525718	0.0335159	0.0933917	-0.198341	-0.240909	-0.159499	-0.345897	-0.210861	NA	NA	NA	NA	NA	NA
RERFGC1B_STOMACH	Stomach Adenocarcinoma	3.33031	0.262331	NA	NA	NA	NA	5.38785	2.66499	1.43958	1.71243	6	3.40336	-0.153555	-0.485582	-0.601253	-0.456333	-0.392493	0.158411	-0.241637	-0.338307	-0.173805	-0.330959	-0.326765	-0.00644361	0.20729	NA	NA	NA	-0.252977	-0.00264889	-0.122526
SKMEL28_SKIN	Cutaneous Melanoma	4.04742	0.217232	NA	NA	NA	NA	3.9991	NA	1.43556	1.70488	8	5.92634	1.21066	3.82844	0.759511	-0.110595	-0.0236857	-0.146567	0.0225185	0.0358987	-0.0486238	-0.0663265	-0.325603	0.123839	0.012139	-0.12577	0.0431612	-0.0635585	NA	NA	NA
G415_BILIARY_TRACT	Gallbladder Adenocarcinoma, NOS	2.21921	0.244624	KRAS	p.G13D	0.783	Y	4.82273	NA	1.43081	1.69598	8	4.29336	0.260418	0.823513	0.433684	0.46378	0.499462	-0.274437	-0.0281	0.272099	0.143367	0.38819	0.489973	0.159103	-0.240053	NA	NA	NA	-2.43824	0.0796845	0.244796
PC14_LUNG	Lung Adenocarcinoma	3.98279	0.18135	NA	NA	NA	NA	3.87283	2.20002	1.43078	1.69592	7	4.70454	0.497561	1.57343	0.459144	0.395794	0.409473	0.54679	0.11787	0.0804273	-0.00352592	0.342225	-0.188947	0.0700494	0.247752	-0.0970895	-0.110694	-0.139725	-0.209164	-0.0456386	-0.095619
SKGT4_OESOPHAGUS	Esophageal Adenocarcinoma	0.494315	0.403269	KRAS	p.G12A	0.51	Y	5.09635	1.14813	1.42663	1.68818	5	4.16492	0.204971	0.648175	0.17475	0.41037	0.374349	0.458564	0.232721	0.219841	0.470542	0.31663	0.194549	0.479012	0.0524352	NA	NA	NA	-1.84424	-0.0792067	-0.042926
NCIH1876_LUNG	Small Cell Lung Cancer	3.88648	0.0822571	NA	NA	NA	NA	5.50938	1.92322	1.42594	1.6869	4	2.74208	-0.360696	-1.14062	-0.55591	-0.625289	-0.583233	-0.281589	-0.21571	-0.532233	-0.296737	-0.48582	-0.179389	-0.146446	-0.250256	0.0212007	-0.209237	-0.306065	NA	NA	NA
9505BIK_PANCREAS	Pancreatic Adenocarcinoma	1.57151	0.3205	KRAS	p.G12V	0.673	Y	4.76075	NA	1.42188	1.67934	7	5.19101	0.714008	2.25789	0.616269	0.644285	0.598867	0.641678	0.405327	0.117027	0.331501	0.540358	-0.529106	0.205079	0.2356	NA	NA	NA	-1.8132	-0.126673	-0.112355
SW756_CERVIX	Cervical Squamous Cell Carcinoma	5.46009	0.139754	KRAS	p.G12C	0.623	Y	5.32948	NA	1.41922	1.6744	8	5.42341	0.891525	2.81925	0.565301	0.305596	0.352453	-0.377921	-0.0354823	0.189537	0.117038	0.280238	0.389872	0.473759	0.0260608	NA	NA	NA	-1.74788	-0.0890639	-0.114754
NCIH1299_LUNG	Large Cell Lung Carcinoma	8.50071	0.0368184	NA	NA	NA	NA	4.26228	NA	1.41428	1.66527	6	4.5917	0.445546	1.40894	0.352035	0.0228236	0.0774134	-0.535608	-0.119614	-0.00496907	-0.00056002	0.128823	0.418299	0.0249245	-0.320841	-0.0512325	-0.075342	-0.669037	-0.384722	-0.14435	-0.682046
PACADD161_PANCREAS	Pancreatic Adenocarcinoma	5.86965	0.184984	KRAS	p.G12V	0.787	Y	4.5097	NA	1.40363	1.64566	5	4.73025	0.486631	1.53886	0.584192	0.613521	0.565825	0.606889	0.306762	0.398826	0.489986	0.502667	-0.00685993	0.325276	0.0402192	NA	NA	NA	-1.75138	-0.328363	0.169755
ZR751_BREAST	Breast Invasive Ductal Carcinoma	4.56805	0.100243	NA	NA	NA	NA	5.66278	NA	1.40327	1.64501	7	2.49228	-0.688173	-2.17619	-0.747887	-0.375687	-0.203288	0.318694	-0.266584	-0.326167	-0.295853	-0.317605	-0.357688	-0.314268	-0.237564	-0.207706	-0.118058	0.0328008	-0.829998	-0.0864439	-0.163099
SKOV3_OVARY	Serous Ovarian Cancer	7.06223	0.0811896	NA	NA	NA	NA	5.1811	2.96463	1.40271	1.64397	NA	4.18034	0.205856	0.650974	-0.373114	0.216284	0.154219	-0.0668173	-0.153715	-0.158644	-0.0998712	-0.0555159	-0.202769	0.464519	0.271492	0.0234033	0.0779747	-0.00835088	-0.474887	-0.195415	-0.299136
WM983B_SKIN	Melanoma	7.98108	0.0379988	NA	NA	NA	NA	5.08534	NA	1.4026	1.64378	6	5.68344	0.973786	3.07938	0.471795	0.0312589	0.100118	-0.418589	-0.0404437	-0.0812924	-0.00173924	0.0870582	0.357986	0.282141	0.0286292	-0.158663	-0.0612552	0.0387807	-0.292525	-0.0234252	-0.291457
NCIH2444_LUNG	Non-Small Cell Lung Cancer	6.68813	0.102481	KRAS	p.G12V	0.975	Y	4.33271	2.91591	1.40255	1.64368	4	4.96047	0.598805	1.89359	0.582026	0.531828	0.513639	0.555804	0.314556	0.137977	0.092678	0.454421	-0.406457	0.0850651	0.24045	NA	NA	NA	NA	NA	NA
SNU46_UPPER_AERODIGESTIVE_TRACT	Larynx Squamous Cell Carcinoma	5.39768	0.192449	NA	NA	NA	NA	4.42559	NA	1.38974	1.62032	7	5.01191	0.647452	2.04742	0.347999	0.31887	0.178024	-0.235003	-0.0911491	0.0468892	0.301342	0.157964	-0.073482	-0.202569	-0.446754	NA	NA	NA	-0.641419	-0.310844	-0.230642
HCC1806_BREAST	Breast Ductal Carcinoma In Situ	5.34783	0.0665184	NA	NA	NA	NA	3.62293	1.94376	1.38825	1.6176	5	2.76205	-0.537019	-1.6982	-0.270213	0.267387	0.296713	0.488359	0.224489	-0.275861	0.161695	0.0992884	-0.655961	-0.220199	0.176244	-0.0536641	-0.0291147	-0.0323731	-0.304177	-0.166004	-0.167899
HKGZCC_BILIARY_TRACT	Intrahepatic Cholangiocarcinoma	1.40991	0.281425	KRAS	p.Q61H	0.539	Y	4.41549	NA	1.38247	1.60714	NA	4.03003	0.0957099	0.302661	0.196873	0.448545	0.42367	0.629633	0.249415	0.30192	0.12954	0.389555	-0.231439	0.0990823	0.113371	NA	NA	NA	-0.800132	-0.0934005	-0.162749
PL21_HAEMATOPOIETIC_AND_LYMPHOID_TISSUE	Acute Myeloid Leukemia	0.450609	0.358075	KRAS	p.A146V	0.616	Y	4.07296	NA	1.37764	1.59843	8	1.66113	-0.981894	-3.10502	-0.56731	-0.387207	-0.346427	-0.290901	-0.128691	-0.0477073	-0.166007	-0.364981	-0.0921389	-0.319833	-0.370951	NA	NA	NA	NA	NA	NA
SNU1076_UPPER_AERODIGESTIVE_TRACT	Larynx Squamous Cell Carcinoma	3.83775	0.103695	NA	NA	NA	NA	3.98459	NA	1.37548	1.59455	8	3.33774	-0.260803	-0.824733	-0.259132	0.423268	0.415789	0.610818	0.265751	-0.0323865	0.0699606	0.304239	-0.647842	0.263483	0.0377025	-0.178827	-0.16216	-0.181809	-0.134125	-0.0466043	-0.0857127
HEYA8_OVARY	Low-Grade Serous Ovarian Cancer	3.57159	0.116673	KRAS	p.G12D	0.346	Y	4.22265	NA	1.37498	1.59364	8	4.68055	0.498319	1.57582	0.596036	0.443583	0.479707	-0.334896	0.227248	0.26802	0.31144	0.421764	0.582688	0.194466	-0.435907	-0.771883	-0.0077987	-0.0258691	-1.61405	-0.0316053	-0.153212
SW579_THYROID	Head and Neck Squamous Cell Carcinoma	3.15968	0.133028	NA	NA	NA	NA	4.07639	NA	1.37485	1.59342	7	4.71376	0.464101	1.46761	0.29669	0.15678	0.0685381	-0.547289	-0.0567017	-0.18817	-0.030861	0.117066	0.0239916	0.472876	-0.000452601	-0.191711	-0.345272	-0.111316	-1.61216	0.15108	-0.0648578
HT115_LARGE_INTESTINE	Colon Adenocarcinoma	2.29021	0.229097	NA	NA	NA	NA	4.1811	2.26823	1.37436	1.59253	NA	4.28296	0.209831	0.663543	0.254553	0.417434	0.387285	0.492465	0.211394	0.211929	0.310145	0.262076	0.261294	-0.282291	0.0581758	-0.40223	-0.0796098	-0.0349568	-0.980699	-0.192308	-0.140294
OVKATE_OVARY	High-Grade Serous Ovarian Cancer	4.22256	0.0860282	NA	NA	NA	NA	5.02414	2.42646	1.37134	1.58711	4	3.22062	-0.33231	-1.05086	-0.508625	-0.202784	-0.115257	0.429885	0.0266057	-0.357217	-0.413873	-0.271039	-0.69385	-0.132384	0.183088	NA	NA	NA	NA	NA	NA
TE8_OESOPHAGUS	Esophageal Squamous Cell Carcinoma	1073741824	0.0526078	NA	NA	NA	NA	4.87774	2.97909	1.36771	1.58061	5	4.24134	0.268728	0.849792	-0.140887	0.0334063	0.109792	-0.0675309	0.0431152	-0.145023	-0.0500347	0.0223039	-0.476054	0.295129	0.279186	-0.171568	-0.0415545	-0.298815	-0.588727	-0.128226	-0.170299
CAL120_BREAST	Invasive Breast Carcinoma	1073741824	0.0762859	NA	NA	NA	NA	4.58616	0.380944	1.36713	1.57957	9	4.4827	0.416411	1.31681	0.397155	0.199799	0.160949	-0.248186	-0.0475945	-0.165902	0.115079	0.0791687	-0.0290185	-0.0894831	-0.328968	0.0505029	-0.173846	-0.0848805	-0.352749	-0.0540529	-0.265714
SKLU1_LUNG	Lung Adenocarcinoma	1.0027	0.329343	KRAS	p.G12D	0.634	Y	NA	NA	1.35738	1.5622	10	NA	NA	NA	NA	NA	NA	NA	NA	NA	NA	NA	NA	NA	NA	NA	NA	NA	NA	NA	NA
YD10B_UPPER_AERODIGESTIVE_TRACT	Oral Cavity Squamous Cell Carcinoma	5.08186	0.0787221	NA	NA	NA	NA	3.85699	NA	1.34391	1.53838	7	3.11695	-0.347327	-1.09834	-0.174582	0.327868	0.319163	0.464445	0.192133	-0.323256	0.156343	0.364093	-0.549417	0.121825	-0.0531946	NA	NA	NA	NA	NA	NA
A427_LUNG	Lung Adenocarcinoma	0.734666	0.349074	KRAS	p.G12D	0.527	Y	3.80735	NA	1.34266	1.53618	7	5.06623	0.676797	2.14022	0.387838	-0.261115	-0.0816018	-0.348758	-0.238586	-0.103207	-0.089869	-0.16822	0.206106	-0.254622	-0.208814	-0.891096	0.0198787	0.00451941	-1.57153	0.0787321	-0.0146573
ISHIKAWAHERAKLIO02ER_ENDOMETRIUM	Endometrial Carcinoma	6.64868	0.174326	NA	NA	NA	NA	4.43363	NA	1.34258	1.53604	NA	3.69865	-0.0440713	-0.139366	-0.517146	-0.499541	-0.434225	0.152699	-0.250808	-0.15014	-0.429481	-0.348258	-0.13955	-0.278678	0.0128907	-0.133562	0.126653	0.00847111	-0.244483	-0.207394	-0.380765
NCIH2170_LUNG	Lung Squamous Cell Carcinoma	1073741824	0.0860939	NA	NA	NA	NA	4.4019	2.43276	1.34115	1.53353	NA	3.18806	-0.319789	-1.01126	-0.366262	0.150058	0.0188922	0.51499	-0.0504173	-0.104533	-0.0183775	0.00524106	0.433467	-0.280055	-0.139651	-0.00510014	-0.0396653	-0.244364	-0.325996	-0.0421189	-0.0785429
KKU213_BILIARY_TRACT	Intrahepatic Cholangiocarcinoma	4.96728	0.119604	KRAS	p.G13C	0.997		5.50303	NA	1.33909	1.52991	NA	4.644	0.409921	1.29628	0.341072	0.517889	0.480298	0.626524	0.227212	0.172554	0.447199	0.402335	0.247919	0.0917963	-0.0350362	NA	NA	NA	-1.17602	0.0538736	-0.184388
VAL_HAEMATOPOIETIC_AND_LYMPHOID_TISSUE	Diffuse Large B-Cell Lymphoma, NOS	3.45829	0.136146	NA	NA	NA	NA	2.57773	NA	1.33903	1.52982	NA	0.289754	-1.72469	-5.45395	-0.664088	-0.464955	-0.424672	-0.200902	0.0366361	-0.066749	-0.304563	-0.430111	-0.374878	-0.448168	-0.30506	NA	NA	NA	NA	NA	NA
FADU_UPPER_AERODIGESTIVE_TRACT	Hypopharynx Squamous Cell Carcinoma	6.09002	0.101921	NA	NA	NA	NA	4.38681	3.1859	1.33827	1.52849	NA	2.47194	-0.720628	-2.27882	-0.716408	-0.249119	-0.246224	0.295692	-0.242909	-0.126941	-0.0331774	-0.123689	0.132562	-0.177052	0.0529507	-0.0296448	0.00881708	-0.059998	-0.235105	-0.0448957	-0.189487
A704_KIDNEY	Renal Cell Carcinoma	9.08292	0.0518497	NA	NA	NA	NA	3.06523	NA	1.33635	1.52512	NA	2.3695	-0.683124	-2.16023	-0.371303	0.0810123	0.182139	0.0853393	0.0640925	-0.16573	-0.0389485	-0.0339938	-0.435603	-0.250084	-0.146937	-0.0792036	0.181969	0.0935183	NA	NA	NA
COLO679_SKIN	Cutaneous Melanoma	4.4697	0.145511	NA	NA	NA	NA	4.21723	1.94842	1.33138	1.51643	8	6.32022	1.37154	4.33719	0.713743	-0.164075	-0.0951483	-0.417987	-0.0217943	0.116458	-0.111286	-0.0517332	0.0979371	-0.0656788	-0.0533039	-0.0402954	-0.179867	-0.0266532	-0.512323	-0.236561	-0.321026
TT_THYROID	Medullary Thyroid Cancer	6.44778	0.0835411	NA	NA	NA	NA	4.44758	1.57814	1.32818	1.51085	4	4.39306	0.364866	1.15381	-0.222001	-0.457361	-0.457353	-0.0707235	-0.02234	-0.217906	-0.232855	-0.399099	-0.637053	-0.264237	-0.195225	NA	NA	NA	NA	NA	NA
MOLP2_HAEMATOPOIETIC_AND_LYMPHOID_TISSUE	Plasma Cell Myeloma	6.56261	0.0524634	NA	NA	NA	NA	3.11103	NA	1.32361	1.50292	7	1.11518	-1.29406	-4.09219	-0.649218	-0.280137	-0.280519	-0.0457029	-0.0842002	-0.256949	-0.316963	-0.288972	-0.543383	-0.473464	-0.294893	NA	NA	NA	NA	NA	NA
HCC827_LUNG	Lung Adenocarcinoma	7.98445	0.0511131	NA	NA	NA	NA	4.10852	1.4637	1.31908	1.49507	4	3.55905	-0.133431	-0.421945	-0.268983	0.417594	0.424995	0.514281	0.0459329	0.214653	0.0796925	0.313847	0.352009	0.214747	-0.277927	-0.0856553	0.0073942	-0.0884599	-0.0909114	-0.189711	-0.234514
IGR39_SKIN	Melanoma	5.86919	0.0609406	NA	NA	NA	NA	4.15299	NA	1.31813	1.49343	10	5.74567	1.05272	3.329	0.641655	0.1214	0.00398695	-0.440398	-0.0475283	0.0777114	-0.112702	0.0509394	-0.477264	0.246352	0.150068	0.0969835	-0.173388	0.0645665	-0.531769	-0.0515691	-0.161984
KE97_STOMACH	Plasma Cell Myeloma	1073741824	0.00626772	NA	NA	NA	NA	5.2817	NA	1.31626	1.4902	4	1.85643	-0.890877	-2.8172	-0.648775	-0.42351	-0.444868	-0.311658	-0.173836	-0.00677845	-0.136067	-0.400112	0.55995	-0.461434	-0.339031	NA	NA	NA	NA	NA	NA
U2973_HAEMATOPOIETIC_AND_LYMPHOID_TISSUE	High-Grade B-Cell Lymphoma, with MYC and BCL2 and/or BCL6 Rearrangements	0.920875	0.329702	NA	NA	NA	NA	4.70155	NA	1.31487	1.48781	4	1.47804	-1.05656	-3.34114	-0.592832	-0.483669	-0.49702	-0.293532	-0.080617	-0.220797	-0.0485171	-0.464577	0.618106	-0.439976	-0.360208	NA	NA	NA	NA	NA	NA
MDAMB361_BREAST	Invasive Breast Carcinoma	1073741824	0.140302	NA	NA	NA	NA	4.42895	NA	1.31033	1.47998	NA	4.97927	0.608034	1.92277	0.263214	-0.135918	-0.211767	0.384619	-0.207642	-0.0849385	-0.172874	0.00912119	0.0691798	0.0478924	-0.167167	-0.216545	-0.106627	-0.0299194	-0.92449	-0.159235	-0.27387
ECGI10_OESOPHAGUS	Esophageal Squamous Cell Carcinoma	4.75249	0.150033	NA	NA	NA	NA	4.11187	2.7172	1.30817	1.47627	8	4.35946	0.259153	0.819514	0.155364	0.472954	0.429933	0.454862	0.121588	-0.185926	0.156192	0.411088	-0.60159	0.0999554	-0.0471793	-0.265242	-0.237691	-0.258066	-0.582212	-0.116336	-0.0589548
HCSC1_CERVIX	Endocervical Adenocarcinoma	9.79478	0.0229459	NA	NA	NA	NA	5.27463	NA	1.30743	1.47501	4	3.19658	-0.131927	-0.417189	-0.276012	-0.531263	-0.548501	0.0176527	-0.0698399	-0.354255	-0.126958	-0.463065	0.357393	-0.336683	-0.377331	NA	NA	NA	NA	NA	NA
GB2_BILIARY_TRACT	Gallbladder Adenocarcinoma, NOS	2.24166	0.256324	NA	NA	NA	NA	4.0197	NA	1.30353	1.46833	NA	3.27427	-0.242221	-0.76597	-0.227048	0.306622	0.259444	0.423191	0.351034	0.211441	0.300481	0.235182	-0.19575	0.13665	0.241185	NA	NA	NA	-0.818482	-0.129183	-0.218514
CAL54_KIDNEY	Renal Cell Carcinoma	1073741824	0.00232671	NA	NA	NA	NA	3.96162	-0.0214218	1.30224	1.46612	4	4.30684	0.281501	0.890184	0.307188	0.282558	0.342096	0.175554	0.125322	0.092584	-0.133288	0.203057	-0.590886	0.237444	-0.24274	-0.103645	-0.0883251	-0.111378	NA	NA	NA
DETROIT562_UPPER_AERODIGESTIVE_TRACT	Oropharynx Squamous Cell Carcinoma	2.80688	0.180079	NA	NA	NA	NA	3.85699	2.40691	1.29978	1.46191	6	3.67839	-0.109936	-0.347649	0.178764	0.437628	0.406343	0.592399	0.369789	0.283913	0.350435	0.322515	0.210113	0.206809	0.173925	-0.337972	-0.0624006	-0.0834144	-0.59388	-0.160591	-0.207065
NP3_CENTRAL_NERVOUS_SYSTEM	Glioblastoma	8.21381	0.0412028	NA	NA	NA	NA	3.90977	NA	1.29388	1.45186	4	3.3447	-0.186193	-0.588794	-0.159699	-0.0902067	-0.0725788	-0.367782	0.140821	-0.0319897	0.117212	0.0211023	-0.0797387	0.259944	-0.0346323	NA	NA	NA	-0.442082	-0.0744212	-0.216372
HCC1937_BREAST	Breast Invasive Ductal Carcinoma	1073741824	0.143335	NA	NA	NA	NA	4.0063	NA	1.29213	1.44889	NA	4.00183	0.111695	0.35321	-0.285951	0.0854531	0.101772	0.409016	-0.117313	-0.210861	-0.304632	-0.0730912	-0.199406	-0.150809	0.0840303	-0.0671896	-0.069093	-0.112914	-0.445063	0.0141593	-0.29302
HCC1195_LUNG	Lung Adenosquamous Carcinoma	9.21238	0.0205538	NA	NA	NA	NA	3.22342	NA	1.29121	1.44733	7	6.17674	1.30316	4.12096	0.702653	0.37144	0.333533	0.527843	0.0978294	0.198936	-0.191799	0.299661	-0.261399	0.0301119	0.13317	NA	NA	NA	NA	NA	NA
G292CLONEA141B1_BONE	Osteosarcoma	1073741824	0.0652694	NA	NA	NA	NA	4.87332	NA	1.2892	1.44393	3	5.15077	0.688738	2.17798	0.467516	0.0947882	0.0178997	-0.539151	-0.0416998	-0.019835	0.109915	0.0348427	0.359979	0.498067	0.228599	NA	NA	NA	-0.46961	-0.027188	-0.203945
22RV1_PROSTATE	Prostate Adenocarcinoma	5.64924	0.111007	NA	NA	NA	NA	5.47444	1.86993	1.2861	1.43868	NA	3.34362	-0.232724	-0.735939	-0.376284	-0.453225	-0.55067	-0.175155	-0.301101	-0.223527	-0.104951	-0.430362	0.0719486	-0.395291	-0.252679	-0.168543	-0.121499	0.103236	-0.420463	-0.129536	-0.247232
RERFLCKJ_LUNG	Lung Adenocarcinoma	8.18821	0.0525137	NA	NA	NA	NA	4.19928	0.459401	1.28542	1.43752	5	3.77729	-0.0730481	-0.230998	-0.433173	0.28013	0.234833	0.516992	-0.0698749	0.293811	-0.065076	0.211781	-0.462603	-0.0541284	-0.163252	NA	NA	NA	NA	NA	NA
LOVO_LARGE_INTESTINE	Colon Adenocarcinoma	1.16559	0.245597	KRAS	p.G13D	0.728	Y	4.36947	2.4122	1.28253	1.43265	NA	4.54472	0.398188	1.25918	0.316146	0.280146	0.0310931	0.363707	0.0670566	0.19993	0.242608	0.043942	0.139703	-0.293159	0.172828	-0.644429	0.0205916	-0.013	-0.95039	0.189013	-0.051498
UMUC10_URINARY_TRACT	Bladder Urothelial Carcinoma	9.49011	0.0118509	NA	NA	NA	NA	5.30743	NA	1.28081	1.42976	6	4.41881	0.334178	1.05676	-0.0176198	0.108299	0.0903999	0.420548	-0.113855	0.0118252	0.0307027	0.111201	0.112666	0.433036	-0.110704	NA	NA	NA	-0.318546	-0.12789	-0.199903
CAL72_BONE	Osteosarcoma	1073741824	0.175921	NA	NA	NA	NA	4.56803	NA	1.27989	1.42821	7	3.78746	0.0195963	0.061969	-0.136622	0.138301	0.207437	-0.429803	0.0757753	0.0301373	0.297979	0.174656	0.407272	0.250157	0.0118823	NA	NA	NA	-0.486268	0.0023894	-0.103123
SUDHL8_HAEMATOPOIETIC_AND_LYMPHOID_TISSUE	Diffuse Large B-Cell Lymphoma, NOS	9.10296	0.0164811	NA	NA	NA	NA	4.44493	NA	1.27973	1.42794	4	1.50133	-1.06416	-3.36516	-0.699653	-0.501651	-0.530382	-0.405283	-0.235167	-0.300877	-0.199226	-0.41233	0.453799	-0.401703	-0.321938	NA	NA	NA	-0.107077	-0.14608	0.0767434
RL_HAEMATOPOIETIC_AND_LYMPHOID_TISSUE	Diffuse Large B-Cell Lymphoma, NOS	4.20951	0.0967065	NA	NA	NA	NA	4.89336	NA	1.27881	1.42638	4	0.317173	-1.69311	-5.35409	-0.838503	-0.548761	-0.575065	-0.375712	-0.307243	-0.320184	-0.247119	-0.480488	0.60087	-0.427342	-0.441753	0.512719	-0.133313	0.372914	-0.1364	0.0778089	-0.148672
HDQP1_BREAST	Breast Invasive Ductal Carcinoma	8.24617	0.07527	NA	NA	NA	NA	3.6017	1.81678	1.27614	1.42191	4	3.79462	-0.0023237	-0.0073482	0.263023	0.301279	0.336034	0.545335	0.38013	-0.171215	-0.00553446	0.173174	-0.667123	-0.0735704	-0.000350066	-0.318152	-0.0998432	0.00118836	NA	NA	NA
KKU100_BILIARY_TRACT	Extrahepatic Cholangiocarcinoma	2.60686	0.181908	KRAS	p.G12D	0.788	Y	3.10936	NA	1.27612	1.42187	6	4.65511	0.476452	1.50667	0.636906	0.552519	0.542403	-0.127312	0.269826	0.315475	0.264204	0.482291	-0.463313	-0.0832037	-0.0981889	NA	NA	NA	-1.0529	-0.304318	-0.0128362
BICR18_UPPER_AERODIGESTIVE_TRACT	Larynx Squamous Cell Carcinoma	4.1601	0.147074	NA	NA	NA	NA	NA	NA	1.27321	1.41699	NA	NA	NA	NA	NA	NA	NA	NA	NA	NA	NA	NA	NA	NA	NA	NA	NA	NA	NA	NA	NA
NCIH1944_LUNG	Lung Adenocarcinoma	8.68855	0.220227	KRAS	p.G13D	0.401	Y	3.34199	1.11214	1.27292	1.4165	4	3.21066	-0.301928	-0.954779	-0.442278	0.0520361	0.108537	0.0278931	-0.0154994	0.0617721	0.16223	-0.0456452	0.255606	-0.337315	-0.127934	-0.427839	-0.145878	-0.0104002	-0.825135	-0.0972271	-0.0129361
SUIT2_PANCREAS	Pancreatic Adenocarcinoma	4.96105	0.122948	KRAS	p.G12D	0.811	Y	4.47119	0.219582	1.26457	1.40255	6	4.79051	0.554081	1.75216	0.523687	0.345088	0.154793	0.0545989	0.0979122	0.163809	0.475993	0.134533	0.445074	0.130881	0.180806	-1.2515	-0.0744288	-0.0181699	-1.95778	-0.0087458	0.0784349
KOSC2CL343_UPPER_AERODIGESTIVE_TRACT	Oral Cavity Squamous Cell Carcinoma	5.6949	0.0719196	NA	NA	NA	NA	3.60644	3.20923	1.26432	1.40215	6	2.45477	-0.647939	-2.04896	-0.187166	0.289574	0.352903	0.629856	0.266844	-0.0838374	0.209401	0.232672	-0.563294	0.0584804	0.277619	NA	NA	NA	-0.391147	-0.140132	-0.117353
TC106_BONE	Ewing Sarcoma	5.10913	0.108029	NA	NA	NA	NA	3.85499	NA	1.26341	1.40062	NA	3.28625	-0.170361	-0.538728	-0.0910944	-0.548301	-0.54199	-0.427004	-0.103086	-0.0421719	-0.113078	-0.507686	0.5456	-0.176979	0.122005	NA	NA	NA	-0.469568	-0.0670152	-0.345682
BICR16_UPPER_AERODIGESTIVE_TRACT	Oral Cavity Squamous Cell Carcinoma	5.24026	0.263484	NA	NA	NA	NA	3.37295	NA	1.26247	1.39907	6	3.2113	-0.287713	-0.909829	-0.0542668	0.464857	0.53469	0.496364	0.308177	0.0354879	0.109326	0.418299	-0.520835	0.176904	0.11816	NA	NA	NA	-0.666626	-0.150229	-0.17944
KYSE410_OESOPHAGUS	Esophageal Squamous Cell Carcinoma	3.85176	0.149599	KRAS	p.G12C	0.362	Y	4.04527	2.32388	1.25791	1.39148	7	4.29193	0.275895	0.872457	0.400562	0.389313	0.293669	0.524857	0.25329	0.133386	0.442588	0.300169	0.363711	0.401695	0.17699	-0.777432	-0.119961	-0.0935992	-1.17465	-0.0867998	-0.0113172
LS_AUTONOMIC_GANGLIA	Neuroblastoma	3.66779	0.124888	NA	NA	NA	NA	5.15015	NA	1.25766	1.39107	4	3.32139	-0.243363	-0.769581	-0.249464	-0.512967	-0.547407	-0.474031	-0.145507	-0.222247	0.0502791	-0.467194	0.48844	-0.19974	0.0789034	NA	NA	NA	-0.718573	-0.201576	0.0728372
NCIH1792_LUNG	Lung Adenocarcinoma	1.04192	0.341998	KRAS	p.G12C	0.784	Y	4.01703	NA	1.24986	1.37818	NA	4.71122	0.506546	1.60184	0.262181	0.339598	0.307478	-0.262392	0.159312	-0.207885	0.406063	0.298868	0.41773	0.281244	0.0280178	-0.58697	-0.122614	-0.0437681	-1.82472	0.0294319	-0.132154
NCIH1623_LUNG	Lung Adenocarcinoma	9.92635	0.0102331	NA	NA	NA	NA	4.34056	3.03217	1.24898	1.37673	6	4.29975	0.298615	0.944303	0.0330347	-0.0196459	-0.0666983	0.393275	-0.0063375	-0.288604	-0.0741924	-0.066659	-0.424889	0.0533016	0.129901	-0.0314327	-0.0382354	-0.0732478	NA	NA	NA
OE21_OESOPHAGUS	Esophageal Squamous Cell Carcinoma	3.81808	0.111872	NA	NA	NA	NA	3.35896	2.72078	1.24751	1.37431	6	2.81631	-0.493581	-1.56084	0.26659	0.386236	0.373464	0.528638	0.300729	-0.201603	0.320966	0.338781	-0.432374	-0.0675281	0.0662786	-0.130625	-0.132194	-0.0112756	-0.395037	-0.190216	-0.180264
HT29_LARGE_INTESTINE	Colon Adenocarcinoma	5.08348	0.149528	NA	NA	NA	NA	4.31759	2.6215	1.24718	1.37377	6	4.24112	0.259615	0.820975	0.344304	0.211759	0.0364143	0.564966	0.0383541	0.171411	0.236981	0.0458354	0.365147	-0.154289	-0.00595191	-0.041917	-0.065254	-0.0710942	-0.386493	-0.209369	-0.205016
YD38_UPPER_AERODIGESTIVE_TRACT	Head and Neck Squamous Cell Carcinoma	6.59586	0.087985	NA	NA	NA	NA	3.9644	NA	1.24631	1.37233	6	4.33066	0.25685	0.81223	0.281033	0.61788	0.632618	0.53906	0.288205	0.282887	0.391132	0.578025	0.0807945	0.231748	-0.22704	-0.187819	-0.12769	-0.142511	-0.580862	0.0510579	-0.0185708
UMUC11_URINARY_TRACT	Bladder Urothelial Carcinoma	6.86499	0.100819	NA	NA	NA	NA	5.31687	NA	1.24458	1.36949	5	4.23602	0.244063	0.771796	0.22388	0.390016	0.363756	-0.392287	0.0697793	0.0624473	0.2677	0.330033	0.314451	0.132807	-0.0855994	NA	NA	NA	-0.336893	-0.177696	-0.118185
LI7_LIVER	Hepatocellular Carcinoma	1.52119	0.213223	NA	NA	NA	NA	4.47314	NA	1.2436	1.36788	5	5.19124	0.686388	2.17055	0.343155	0.0926344	-0.00300493	0.00387814	0.140323	-0.086841	0.246145	-0.0540326	-0.0566077	-0.109774	0.382594	-0.300796	-0.252415	-0.0104192	-0.938161	-0.0735188	-0.36438
JHOC5_OVARY	Clear Cell Ovarian Cancer	5.68571	0.139315	NA	NA	NA	NA	4.4822	NA	1.24282	1.36661	6	4.01281	0.139761	0.441963	0.103581	0.284616	0.407886	-0.0854973	-0.0181394	0.136893	-0.0903178	0.297946	0.188405	0.337367	-0.013129	-0.139954	-0.0322385	0.188381	-0.302866	-0.131101	-0.19033
SKGT2_STOMACH	Stomach Adenocarcinoma	9.71585	0.00814302	NA	NA	NA	NA	3.72465	2.72875	1.24224	1.36566	4	3.92828	0.0719775	0.227613	0.393215	0.554938	0.514612	0.626797	0.381063	0.101633	0.368321	0.497652	-0.477007	0.142205	-0.187822	NA	NA	NA	-0.587823	-0.189341	-0.152691
A1207_CENTRAL_NERVOUS_SYSTEM	Glioblastoma	7.20916	0.178635	NA	NA	NA	NA	3.91073	NA	1.2375	1.35789	NA	5.11989	0.696153	2.20143	0.572426	0.287129	0.329703	-0.436642	0.0499297	0.128477	-0.134106	0.38839	0.367373	0.00788947	-0.130493	-0.48513	-0.322189	0.0666305	NA	NA	NA
MG63_BONE	Osteosarcoma	9.0888	0.082572	NA	NA	NA	NA	3.96532	NA	1.23487	1.35361	6	4.05712	0.196583	0.62165	0.143724	0.249337	0.0926783	-0.503786	-0.0721737	-0.1338	-0.0138254	0.0724168	0.416275	0.0141953	0.0506339	NA	NA	NA	-0.443993	-0.296112	-0.133452
JHH6_LIVER	Hepatocellular Carcinoma	4.42636	0.0847832	NA	NA	NA	NA	3.6311	2.11653	1.2337	1.35169	6	4.81878	0.536427	1.69633	0.531025	0.241348	0.313265	-0.271078	0.14461	0.259483	0.176975	0.257105	-0.344798	0.216706	0.250609	-0.0856376	-0.177326	-0.0590431	-0.365047	0.0364491	-0.270961
SW626_LARGE_INTESTINE	Colon Adenocarcinoma	4.07707	0.12414	KRAS	p.G12V	0.515	Y	4.74739	2.99516	1.23319	1.35087	7	5.44878	0.890319	2.81544	0.668799	0.403677	0.505827	0.39723	0.252818	0.33468	0.304384	0.416337	0.236647	0.0217552	0.26089	NA	NA	NA	-2.28804	-0.0285767	0.106865
OSRC2_KIDNEY	Renal Clear Cell Carcinoma	4.47969	0.0908899	NA	NA	NA	NA	4.0197	NA	1.23291	1.3504	6	3.17535	-0.358923	-1.13501	-0.441527	0.394333	0.449324	-0.0631466	0.0746807	0.00725713	-0.0681293	0.310527	-0.361484	0.326555	0.271218	0.0353099	-0.154386	-0.0455327	-0.145361	-0.242553	-0.298053
CHLA15_AUTONOMIC_GANGLIA	Neuroblastoma	5.40959	0.18728	NA	NA	NA	NA	4.73281	NA	1.23236	1.34951	4	3.53565	-0.121846	-0.38531	-0.135818	-0.527549	-0.530066	-0.464703	-0.130447	-0.351621	-0.0152736	-0.427899	0.426734	-0.400693	-0.206321	NA	NA	NA	-0.589107	-0.0984909	0.0344755
MMNK1_BILIARY_TRACT	Immortalized Cholangiocyte, Highly Differentiated	4.89983	0.071393	NA	NA	NA	NA	4.71589	NA	1.22747	1.34157	NA	2.55222	-0.549005	-1.73611	-0.615809	-0.257635	-0.181417	-0.404455	-0.338564	-0.0439244	-0.369575	-0.152748	0.102798	-0.151161	0.120659	NA	NA	NA	NA	NA	NA
KMS18_HAEMATOPOIETIC_AND_LYMPHOID_TISSUE	Plasma Cell Myeloma	5.38296	0.130109	NA	NA	NA	NA	NA	NA	1.22589	1.339	NA	NA	NA	NA	NA	NA	NA	NA	NA	NA	NA	NA	NA	NA	NA	-0.262835	-0.182565	-0.0130889	-0.293673	0.00943895	-0.292673
RDES_BONE	Ewing Sarcoma	9.60018	0.0343872	NA	NA	NA	NA	4.33628	NA	1.22541	1.33822	6	3.39019	-0.157559	-0.498245	-0.422167	-0.708188	-0.594016	-0.535845	-0.367699	-0.33385	-0.469813	-0.531204	0.170809	-0.293851	-0.0150492	-0.0240802	-0.265982	-0.087175	-0.596127	-0.288312	-0.300042
KU1919_URINARY_TRACT	Bladder Urothelial Carcinoma	9.27616	0.026656	NA	NA	NA	NA	3.8166	2.42536	1.22148	1.33186	6	4.71147	0.462721	1.46325	0.485944	0.259329	0.324581	0.303602	0.101146	-0.145841	0.0640412	0.291282	-0.465339	0.0894734	-0.135249	-0.063556	-0.312919	-1.19268	-0.365698	-0.05122	-1.59262
EBC1_LUNG	Lung Squamous Cell Carcinoma	6.96862	0.069623	NA	NA	NA	NA	4.33271	NA	1.22112	1.33128	6	5.08917	0.636444	2.01261	0.359175	0.450169	0.452539	0.416142	0.00814696	0.0599051	0.0376316	0.410437	0.371921	0.180682	-0.22741	-0.483241	-0.167915	-0.180943	-0.75275	-0.0466389	-0.284715
LOXIMVI_SKIN	Melanoma	8.63009	0.0240817	NA	NA	NA	NA	3.78973	NA	1.22083	1.3308	6	4.62889	0.471518	1.49107	0.408939	0.332916	0.314884	-0.528322	-0.109268	0.261299	0.103448	0.341903	0.429583	0.318301	-0.122997	-0.0564585	0.0320585	-0.0251711	NA	NA	NA
NCIH2110_LUNG	Non-Small Cell Lung Cancer	6.60734	0.0708118	NA	NA	NA	NA	4.08406	2.26015	1.22074	1.33066	NA	4.96045	0.557261	1.76221	0.397027	0.504761	0.388212	0.524579	-0.00954161	0.159957	0.237219	0.32469	-0.239529	0.0105181	0.126049	-0.197119	-0.0355795	-0.0183084	-0.666862	0.0101815	-0.182296
SKES1_BONE	Ewing Sarcoma	6.05722	0.128422	NA	NA	NA	NA	4.33128	1.95354	1.21923	1.32822	4	3.21146	-0.247312	-0.78207	-0.406539	-0.686339	-0.658711	-0.54204	-0.404962	-0.42053	-0.332701	-0.571085	0.4752	-0.298426	0.0355248	-0.111449	-0.254947	-0.0140245	-0.44722	-0.100388	-0.10447
SR786_HAEMATOPOIETIC_AND_LYMPHOID_TISSUE	Anaplastic Large-Cell Lymphoma ALK Positive	7.43679	0.0497796	NA	NA	NA	NA	5.47735	NA	1.21878	1.3275	6	2.60665	-0.518517	-1.63969	-0.510354	-0.0932953	-0.0536194	-0.319206	-0.0972211	-0.189756	0.0319308	0.00315873	-0.378618	-0.164505	-0.394779	NA	NA	NA	NA	NA	NA
TUHR4TKB_KIDNEY	Renal Cell Carcinoma	3.62482	0.123404	NA	NA	NA	NA	3.80012	NA	1.21646	1.32376	4	3.71683	-0.0640999	-0.202702	-0.130909	0.294585	0.401049	0.0119617	0.179098	0.0365816	-0.164609	0.225694	-0.408188	0.171803	0.415498	-0.117225	-0.0752354	-0.100332	-0.339229	-0.122853	-0.202908
EW8_BONE	Ewing Sarcoma	4.50486	0.0934784	NA	NA	NA	NA	3.94673	NA	1.21377	1.31943	6	2.39997	-0.653604	-2.06688	-0.549572	-0.666651	-0.580797	-0.432134	-0.206732	-0.369615	-0.315826	-0.493634	0.332973	-0.492887	0.171587	-0.26975	-0.304194	-0.0681437	-0.707648	0.0474662	0.0399817
KYSE150_OESOPHAGUS	Esophageal Squamous Cell Carcinoma	3.68338	0.130823	NA	NA	NA	NA	3.78973	1.87691	1.21261	1.31756	5	3.77327	-0.0396297	-0.12532	-0.273165	0.355334	0.303929	0.266123	-0.231305	-0.0340526	0.0778031	0.222287	-0.108919	0.0859176	-0.242478	-0.0244725	-0.194742	-0.0323389	-0.335836	-0.0439742	-0.188842
EWS502_BONE	Ewing Sarcoma	3.56081	0.176975	NA	NA	NA	NA	4.26978	NA	1.21114	1.3152	6	2.72046	-0.510127	-1.61316	-0.446609	-0.658998	-0.595816	-0.541864	-0.38048	-0.287065	-0.315772	-0.487982	0.529546	-0.389502	-0.12445	-0.053163	-0.310617	-0.0326572	-0.418697	-0.0770159	-0.20576
SW1990_PANCREAS	Pancreatic Adenocarcinoma	0.925816	0.323794	KRAS	p.G12D	0.976	Y	3.91361	2.68755	1.20954	1.31264	3	5.13223	0.691817	2.18772	0.697912	0.501159	0.460072	0.164081	0.0888393	0.182754	0.270514	0.350944	0.328721	0.0940501	0.260842	-1.53839	-0.0616561	0.00562151	-1.83952	-0.00374869	0.12777
SNU213_PANCREAS	Pancreatic Adenocarcinoma	5.63065	0.106309	KRAS	p.G12V	0.768	Y	4.3875	NA	1.20922	1.31212	5	4.96934	0.584146	1.84723	0.490615	0.586024	0.539842	0.643989	0.294289	0.178549	0.282848	0.480371	-0.506016	0.383126	0.0467756	NA	NA	NA	-2.64714	-0.0577774	-0.149015
JVM3_HAEMATOPOIETIC_AND_LYMPHOID_TISSUE	B-Cell Prolymphocytic Leukemia	9.44966	0.104811	NA	NA	NA	NA	3.98732	NA	1.20495	1.30529	4	1.94472	-0.814787	-2.57658	-0.51044	-0.226017	-0.312007	-0.250004	-0.161853	-0.0535983	-0.27086	-0.32566	-0.242834	-0.393994	-0.306078	NA	NA	NA	-0.0775961	-0.422933	-1.1684
KNS62_LUNG	Lung Squamous Cell Carcinoma	1.78571	0.27107	NA	NA	NA	NA	2.93734	1.90799	1.2042	1.30409	3	3.85328	0.0389746	0.123248	0.640786	0.569113	0.554523	0.632969	0.377814	-0.0501626	0.452386	0.534588	-0.504696	0.117147	-0.0558346	-0.332124	-0.609959	-0.23081	-0.350546	-0.385277	-0.060297
OE19_OESOPHAGUS	Esophageal Squamous Cell Carcinoma	4.24154	0.167678	NA	NA	NA	NA	4.02237	2.6851	1.20313	1.30238	5	4.95501	0.601706	1.90276	0.587534	0.444862	0.358201	0.571814	0.0644528	0.175193	0.153761	0.281469	-0.41725	-0.0150367	0.195497	NA	NA	NA	NA	NA	NA
KP3_PANCREAS	Adenosquamous Carcinoma of the Pancreas	6.52293	0.133018	KRAS	p.G12V	0.968	Y	3.88362	2.09924	1.20289	1.302	4	5.21719	0.754181	2.38493	0.561799	0.302038	0.316839	0.169317	0.0247106	0.266928	0.124563	0.221532	-0.296569	-0.243436	-0.279731	-0.510705	-0.072355	-0.0774374	-1.00996	-0.121106	0.0752623
RMSYM_SOFT_TISSUE	Embryonal Rhabdomyosarcoma	6.03952	0.119351	NA	NA	NA	NA	3.76022	NA	1.19537	1.29004	4	4.72193	0.583323	1.84463	0.623972	-0.406058	-0.41612	-0.383821	0.0657585	0.0869736	-0.018225	-0.313374	0.298967	0.0155663	0.235275	NA	NA	NA	-0.435925	-0.235571	-0.127846
KYSE180_OESOPHAGUS	Esophageal Squamous Cell Carcinoma	7.63406	0.0499367	NA	NA	NA	NA	3.92505	1.53531	1.19468	1.28894	4	4.19056	0.193367	0.61148	0.302754	0.0666741	0.0929655	0.0858544	-0.0274719	-0.229378	0.312469	0.152648	0.509672	0.174033	0.0591731	-0.00858358	-0.115603	-0.101773	-0.301279	-0.0193323	-0.164718
KYSE270_OESOPHAGUS	Esophageal Squamous Cell Carcinoma	5.56168	0.113476	NA	NA	NA	NA	3.47119	2.21246	1.19456	1.28875	4	3.14334	-0.313745	-0.992149	-0.165053	0.0224522	0.148778	0.347038	0.156442	-0.329338	-0.0922444	0.17304	-0.548462	-0.278556	0.126855	NA	NA	NA	-0.34912	-0.172631	-0.283082
RH4_SOFT_TISSUE	Alveolar Rhabdomyosarcoma	6.579	0.0866253	NA	NA	NA	NA	4.7339	NA	1.19433	1.28839	8	3.1135	-0.21748	-0.687731	-0.147849	-0.532082	-0.540247	-0.414541	-0.20065	-0.234348	-0.170561	-0.425145	0.146546	-0.379482	0.299755	NA	NA	NA	-0.333855	-0.0562726	-0.0810866
JMSU1_URINARY_TRACT	Bladder Urothelial Carcinoma	1073741824	0.00211567	NA	NA	NA	NA	4.61353	NA	1.19414	1.28808	5	5.27308	0.771695	2.44031	0.403032	0.276206	0.325825	-0.487141	-0.143164	0.0932329	-0.0525078	0.344158	0.499892	0.394843	-0.255041	-0.302117	-0.0691378	-0.0724896	-0.399351	-0.133477	-0.103319
PANC0327_PANCREAS	Pancreatic Adenocarcinoma	7.8388	0.137876	KRAS	p.G12V	0.542	Y	3.51728	2.14085	1.19308	1.28641	6	4.42147	0.307013	0.970861	0.709166	0.59648	0.546626	0.633381	0.40838	0.12346	0.352086	0.465728	-0.304894	-0.0191492	0.0669684	-0.797651	-0.24759	-0.0358047	-0.508857	-0.356194	-0.0178569
SKNDZ_AUTONOMIC_GANGLIA	Neuroblastoma	9.28057	0.0120266	NA	NA	NA	NA	4.99503	NA	1.19103	1.28315	7	1.72508	-1.07312	-3.39349	-0.809815	-0.678892	-0.700127	-0.59081	-0.358989	-0.488708	-0.307687	-0.562642	0.510246	-0.444046	-0.150569	-0.0634902	-0.155761	-0.0320961	-0.259215	-0.128481	-0.0741992
KYSE140_OESOPHAGUS	Esophageal Squamous Cell Carcinoma	1073741824	0.0648411	NA	NA	NA	NA	3.9782	2.35168	1.19101	1.28312	6	4.29302	0.311993	0.986607	0.309235	-0.242067	-0.180392	0.257913	-0.041877	-0.297039	0.0692274	-0.116965	0.000230055	-0.0596915	0.0369296	-0.197327	-0.146736	-0.0735209	-0.539798	-0.0664612	-0.0973369
OCIC4P_OVARY	Clear Cell Ovarian Cancer	6.47163	0.114668	NA	NA	NA	NA	3.91456	NA	1.18963	1.28094	NA	3.24148	-0.234449	-0.741392	-0.16406	-0.199065	-0.00614096	-0.082302	0.0997284	0.15784	-0.00354054	-0.151473	0.192805	0.0410113	0.0335672	NA	NA	NA	-0.330156	-0.0896965	-0.239443
DAOY_CENTRAL_NERVOUS_SYSTEM	Medulloblastoma	9.62321	0.0236947	NA	NA	NA	NA	4.66619	NA	1.18909	1.28009	7	3.922	0.124882	0.39491	-0.399617	-0.350381	-0.225688	-0.444028	-0.0177205	-0.274057	-0.086071	-0.0457078	0.351922	0.230257	-0.000506424	-0.0179757	-0.10461	0.00194224	-0.329848	-0.0996812	-0.191404
CCSW1_BILIARY_TRACT	Intrahepatic Cholangiocarcinoma	5.4518	0.140013	NA	NA	NA	NA	5.00809	NA	1.18834	1.27891	6	3.26826	-0.232985	-0.736764	-0.378601	0.151669	0.0544194	0.473618	0.181923	-0.00133541	0.291172	0.0638907	-0.122449	0.196047	0.0657363	NA	NA	NA	-0.272382	-0.0765279	-0.113694
HUH6_LIVER	Hepatoblastoma	6.78227	0.0714302	NA	NA	NA	NA	4.47249	NA	1.18821	1.27869	7	3.93403	0.116054	0.366995	0.203526	-0.267269	-0.227568	0.111112	-0.0135133	0.211612	0.0131269	-0.187133	0.0171267	-0.0867809	-0.113538	-0.262649	-0.0251195	-0.102902	-0.21008	-0.240812	-0.173698
A101D_SKIN	Melanoma	8.09413	0.0655752	NA	NA	NA	NA	3.60407	NA	1.18766	1.27783	4	5.75403	1.09138	3.45124	0.657883	0.00190391	0.0243147	-0.397943	0.078877	0.113465	-0.0404875	0.198345	0.184611	0.00464095	0.034814	0.0712488	-0.140072	0.007516	NA	NA	NA
COLO680N_OESOPHAGUS	Esophageal Squamous Cell Carcinoma	8.48768	0.071931	NA	NA	NA	NA	3.73552	NA	1.18749	1.27756	6	4.2387	0.16858	0.533095	-0.22706	0.209983	0.247613	0.448432	0.0992946	-0.183839	-0.160263	0.187798	-0.633343	-0.140518	0.00637055	-0.0954355	-0.0122939	-0.0464552	-0.419269	-0.00682926	-0.123468
VMCUB1_URINARY_TRACT	Bladder Urothelial Carcinoma	3.76377	0.150386	NA	NA	NA	NA	3.85898	NA	1.18721	1.27712	6	3.90487	-0.00925451	-0.0292653	-0.172606	0.486679	0.491121	0.450271	0.248058	0.114212	0.285338	0.410978	-0.545808	0.124796	-0.152714	NA	NA	NA	-0.526389	-0.323819	-0.310262
H376_UPPER_AERODIGESTIVE_TRACT	Oral Cavity Squamous Cell Carcinoma	5.32868	0.242637	NA	NA	NA	NA	2.32769	NA	1.18557	1.27454	6	2.51663	-0.645304	-2.04063	0.204087	0.428833	0.46223	0.462679	0.265688	0.150114	0.298065	0.450043	-0.519384	-0.107492	0.115786	NA	NA	NA	-0.640253	-0.0332217	0.0131254
JHOM1_OVARY	Mucinous Ovarian Cancer	4.82624	0.118889	NA	NA	NA	NA	3.80735	NA	1.18207	1.26902	8	3.16647	-0.359655	-1.13733	-0.583621	0.246893	0.327041	-0.209459	0.0409666	-0.239777	-0.0702087	0.200253	-0.509743	0.0947932	-0.241564	-0.0893343	-0.0929193	-0.318893	-0.40168	-0.100737	-0.408628
MDAMB175VII_BREAST	Breast Invasive Ductal Carcinoma	8.50698	0.0449275	NA	NA	NA	NA	4.50462	3.12354	1.18081	1.26703	7	5.3819	0.784424	2.48057	0.518012	-0.0178223	-0.0558941	0.547792	-0.0203364	-0.0278206	-0.311174	-0.0996844	-0.635853	-0.0813709	0.401579	-0.115227	0.00614334	0.154755	NA	NA	NA
T47D_BREAST	Breast Invasive Ductal Carcinoma	4.06855	0.0936549	NA	NA	NA	NA	3.53481	NA	1.18032	1.26627	4	2.18684	-0.827711	-2.61745	-0.775682	-0.539015	-0.571688	0.211771	-0.324654	-0.394716	-0.442227	-0.459339	-0.480636	-0.488088	-0.268782	-0.0525299	-0.0919735	0.264514	-0.471041	-0.0809953	-0.192998
KYSE520_OESOPHAGUS	Esophageal Squamous Cell Carcinoma	4.01522	0.135599	NA	NA	NA	NA	4.0781	NA	1.17806	1.26272	4	3.71401	0.00428922	0.0135637	-0.170976	0.0794622	0.113686	0.219768	-0.0292409	-0.160738	0.201236	-0.0188909	-0.507309	0.117244	0.0688801	-0.198449	-0.00447686	-0.241663	-0.458246	-0.0128845	-0.113187
NCIH82_LUNG	Small Cell Lung Cancer	8.80308	0.02178	NA	NA	NA	NA	4.78136	NA	1.17734	1.26159	4	0.623146	-1.5342	-4.85158	-0.876474	-0.664855	-0.695671	-0.539184	-0.318267	-0.33202	-0.286572	-0.553251	0.576131	-0.43381	-0.229111	NA	NA	NA	-0.130462	-0.0671445	-0.211904
NCIH1793_LUNG	Lung Adenocarcinoma	8.29302	0.160265	NA	NA	NA	NA	3.81865	1.87862	1.17641	1.26013	6	2.52719	-0.658294	-2.08171	-0.670496	0.218358	0.0873263	0.13999	-0.0800581	-0.203421	0.0743804	-0.0179761	-0.328414	-0.12443	-0.148566	0.028431	-0.034134	-0.0161091	-0.512254	-0.190084	-0.152387
BONNA12_HAEMATOPOIETIC_AND_LYMPHOID_TISSUE	Hairy Cell Leukemia	1073741824	0.117416	NA	NA	NA	NA	NA	2.49609	1.17637	1.26007	4	NA	NA	NA	NA	NA	NA	NA	NA	NA	NA	NA	NA	NA	NA	NA	NA	NA	NA	NA	NA
KYSE70_OESOPHAGUS	Esophageal Squamous Cell Carcinoma	5.14859	0.162634	NA	NA	NA	NA	5.0343	2.37673	1.17297	1.25475	4	3.37854	-0.16342	-0.51678	-0.203977	-0.352456	-0.161323	-0.0847307	-0.144716	-0.154765	-0.112973	-0.17372	-0.441962	-0.230265	0.0173901	-0.0425547	-0.123021	-0.0504878	-0.28905	-0.0747593	-0.19832
CAPAN2_PANCREAS	Pancreatic Adenocarcinoma	1.20024	0.302736	KRAS	p.G12V	0.428	Y	4.09677	2.64619	1.17181	1.25295	6	4.5305	0.339745	1.07437	0.317106	0.500139	0.402243	0.575754	0.154211	0.0736057	0.234865	0.335379	-0.350808	0.180625	0.216085	NA	NA	NA	NA	NA	NA
PLCPRF5_LIVER	Hepatocellular Carcinoma	5.13149	0.132261	NA	NA	NA	NA	3.78555	NA	1.1705	1.2509	4	4.83701	0.519566	1.64301	0.237544	0.012848	-0.0457957	-0.186654	-0.0859754	0.016505	-0.0775923	-0.0651184	-0.0259881	0.080449	-0.0808793	-0.345526	0.00993653	-0.0570218	-0.289357	-0.0748405	-0.122253
RBE_BILIARY_TRACT	Intrahepatic Cholangiocarcinoma	2.47022	0.243231	KRAS	p.G12V	0.997	Y	3.99186	NA	1.16873	1.24814	NA	4.6411	0.457368	1.44633	0.598464	0.255317	0.266383	0.289288	0.286832	0.406378	0.274705	0.146745	0.426707	0.159218	0.130888	NA	NA	NA	-1.29079	-0.208287	0.084192
COLO320_LARGE_INTESTINE	Colon Adenocarcinoma	7.34731	0.0569503	NA	NA	NA	NA	4.45549	NA	1.16867	1.24804	4	2.23474	-0.680667	-2.15246	-0.637342	-0.579837	-0.619114	-0.477851	-0.262365	-0.158089	-0.271539	-0.490791	0.386668	-0.488003	-0.329115	0.102541	-0.0645308	-0.0111427	-0.686008	0.0801924	0.026505
SKNFI_AUTONOMIC_GANGLIA	Neuroblastoma	5.39305	0.11199	NA	NA	NA	NA	5.75168	2.86162	1.16804	1.24705	4	5.22834	0.738583	2.33561	-0.0119202	-0.513665	-0.532246	-0.515168	-0.265035	-0.470176	-0.27767	-0.398936	-0.112501	-0.27727	-0.214733	-0.152072	-0.0768046	-0.0531661	-0.437997	0.0129205	-0.10813
MCC26_SKIN	Merkel Cell Carcinoma	1073741824	0.0203242	NA	NA	NA	NA	4.90641	NA	1.16695	1.24537	8	3.3529	-0.159746	-0.50516	-0.368237	-0.151959	-0.227263	-0.277756	0.28836	-0.211523	0.298938	-0.0834653	0.0867885	0.0947606	0.174319	NA	NA	NA	-0.298522	-0.409436	-0.054767
ES2_OVARY	Clear Cell Ovarian Cancer	9.5122	0.00984196	NA	NA	NA	NA	3.35614	NA	1.1669	1.24529	NA	5.40886	0.871805	2.75689	0.75447	0.396425	0.466659	-0.425373	0.126262	0.235797	0.180836	0.444519	0.452311	-0.0829012	-0.0332826	0.202214	-0.179231	-0.0351753	-0.399554	-0.0994266	-0.0772058
TT1TKB_LARGE_INTESTINE	Rectal Adenocarcinoma	1.0755	0.312155	KRAS	p.G12C	0.462	Y	4.38819	NA	1.16592	1.24376	NA	4.11396	0.14727	0.465708	0.38987	0.439304	0.432181	0.544358	0.386565	0.388349	0.324119	0.344386	0.0371625	-0.198658	-0.0325416	NA	NA	NA	-1.18344	-0.217927	-0.0463567
RT4_URINARY_TRACT	Bladder Urothelial Carcinoma	5.50623	0.146627	NA	NA	NA	NA	3.7137	2.46832	1.16503	1.24238	7	4.63332	0.440493	1.39296	0.38384	0.350344	0.250583	0.480532	-0.0673887	0.220123	0.0275747	0.286746	0.35491	0.149671	0.255919	NA	NA	NA	NA	NA	NA
KATOIII_STOMACH	Signet Ring Cell Carcinoma of the Stomach	4.29557	0.183096	NA	NA	NA	NA	4.71094	NA	1.16045	1.23527	NA	5.10751	0.632434	1.99993	0.519239	0.379541	0.28737	0.488966	0.0114647	0.169276	0.104986	0.226391	0.398624	-0.110588	0.228336	-0.283383	-0.136517	-0.0818794	-0.89617	-0.181172	-0.126419
647V_URINARY_TRACT	Bladder Urothelial Carcinoma	7.0504	0.0937843	NA	NA	NA	NA	3.94486	NA	1.16015	1.23481	4	3.31774	-0.275791	-0.872127	-0.430206	0.37796	0.45091	0.4529	-0.102647	0.304083	-0.33506	0.412766	0.31097	0.152804	0.0200376	NA	NA	NA	-0.296592	-0.145008	-0.180965
NCIH841_LUNG	Small Cell Lung Cancer	6.97819	0.162268	NA	NA	NA	NA	3.89821	NA	1.15921	1.23335	NA	3.07001	-0.277359	-0.877086	-0.518925	-0.68225	-0.632571	-0.539034	-0.409284	-0.509738	-0.468899	-0.538403	-0.133974	-0.399556	-0.000695949	-0.073213	-0.302405	-0.210233	-0.213943	-0.0383597	-0.226037
TGW_AUTONOMIC_GANGLIA	Neuroblastoma	4.66956	0.122905	NA	NA	NA	NA	4.9222	0.672255	1.15913	1.23322	6	4.01741	0.11726	0.37081	0.112587	-0.539231	-0.576885	-0.534367	-0.200123	-0.316243	-0.190517	-0.413395	0.513663	-0.32219	-0.121581	NA	NA	NA	-0.311731	-0.0915148	-0.0675129
GCIY_STOMACH	Stomach Adenocarcinoma	1073741824	0.00162668	NA	NA	NA	NA	NA	1.07989	1.15844	1.23216	7	NA	NA	NA	NA	NA	NA	NA	NA	NA	NA	NA	NA	NA	NA	NA	NA	NA	-0.231717	-0.310483	-0.104594
PK1_PANCREAS	Pancreatic Adenocarcinoma	6.8121	0.131157	KRAS	p.G12D	0.383	Y	3.95977	NA	1.15714	1.23015	NA	4.08678	0.136323	0.43109	0.128003	0.49913	0.448117	0.590763	0.12308	0.209223	0.388319	0.388135	0.409118	0.175285	0.173738	-0.446959	-0.155722	-0.0965128	-1.56128	-0.0188915	-0.091591
JOPACA1_PANCREAS	Pancreatic Adenocarcinoma	4.95783	0.106799	KRAS	p.G12V	0.693	Y	3.7666	NA	1.15686	1.22972	7	4.40642	0.29818	0.942928	0.424063	0.578506	0.555817	0.641131	0.434904	0.22074	0.192951	0.462565	-0.534672	0.286174	0.234335	NA	NA	NA	-2.1568	-0.110187	-0.230859
RERFLCAD2_LUNG	Lung Adenocarcinoma	4.39454	0.120423	KRAS	p.G12V	0.997	Y	3.47508	NA	1.1555	1.22762	NA	4.37644	0.228075	0.721238	0.447522	0.503313	0.540746	0.522987	0.282804	-0.0167569	0.15045	0.423321	-0.469581	0.0817304	0.00594895	-0.735806	-0.195542	0.0526743	-1.36779	-0.0342721	-0.0845119
S117_THYROID	Sarcoma, NOS	4.20992	0.099818	NA	NA	NA	NA	3.52482	NA	1.15475	1.22646	4	4.0241	0.109236	0.345436	0.0944065	0.44763	0.467252	-0.345501	0.0110092	0.12038	-0.0602084	0.43832	0.128975	0.325822	0.0978792	NA	NA	NA	-0.435058	-0.244216	-0.306592
TASK1_CENTRAL_NERVOUS_SYSTEM	Primitive Neuroectodermal Tumor	7.76097	0.0437972	NA	NA	NA	NA	3.3799	NA	1.15322	1.22409	7	2.19687	-0.764059	-2.41617	-0.510172	-0.609503	-0.594778	-0.446704	-0.292893	-0.216223	-0.234218	-0.502508	0.310067	-0.500645	-0.0690115	NA	NA	NA	-0.344412	-0.310511	-0.157999
CAL29_URINARY_TRACT	Bladder Urothelial Carcinoma	2.50318	0.263864	NA	NA	NA	NA	4.10685	2.35634	1.14976	1.21877	6	4.00882	0.0822718	0.260166	-0.0203272	0.532286	0.494955	0.599349	0.22173	-0.044564	0.173247	0.395089	-0.284744	0.433758	0.384555	-0.216913	-0.17573	-0.115378	-0.508345	-0.211843	-0.300249
UO31_KIDNEY	Renal Cell Carcinoma	9.53501	0.06016	NA	NA	NA	NA	3.83996	NA	1.14855	1.21691	4	4.03829	0.112918	0.35708	0.0847631	0.420056	0.535666	0.0476931	0.243584	0.281876	-0.0287839	0.459462	-0.170483	0.349417	0.00247948	NA	NA	NA	NA	NA	NA
MHHES1_BONE	Ewing Sarcoma	8.04611	0.114032	NA	NA	NA	NA	4.14241	NA	1.14831	1.21654	4	3.50974	-0.143475	-0.453707	-0.276116	-0.520805	-0.507365	-0.417632	-0.27912	-0.279668	-0.329269	-0.427221	-0.193328	-0.154195	-0.0265633	0.0157641	-0.336341	-0.228203	-0.452487	-0.166122	-0.15274
MDAMB436_BREAST	Breast Invasive Carcinoma, NOS	1073741824	0.0282459	NA	NA	NA	NA	3.848	1.01365	1.14737	1.2151	3	4.34617	0.342986	1.08462	0.0185378	0.181221	0.158865	-0.474617	0.0132138	-0.169936	0.0801325	0.177654	0.0378022	-0.0293283	0.118513	0.0174357	-0.105065	-0.00991085	-0.475811	-0.0641018	-0.361341
HT3_CERVIX	Cervical Adenocarcinoma	5.96982	0.169728	NA	NA	NA	NA	3.85798	2.05514	1.14703	1.21458	6	2.22091	-0.817805	-2.58613	-0.429652	0.475809	0.478626	0.547897	0.357383	0.0366589	0.0906998	0.416687	-0.459156	-0.100983	0.119786	NA	NA	NA	-0.208204	0.0194097	-0.0367591
NCIH647_LUNG	Lung Adenosquamous Carcinoma	5.65009	0.17146	KRAS	p.G13D	0.997	Y	3.77189	2.47646	1.14609	1.21313	4	4.70717	0.443457	1.40233	0.31198	0.570754	0.533414	0.353333	0.242099	0.142409	0.408336	0.524833	0.196168	0.43802	0.198589	0.128826	-0.0270915	-0.147045	-0.323058	-0.320347	-0.432314
BHT101_THYROID	Anaplastic Thyroid Cancer	7.97047	0.0404464	NA	NA	NA	NA	3.39643	NA	1.13896	1.20222	6	4.56298	0.408985	1.29332	0.28386	0.433256	0.442665	0.201599	0.196725	0.258954	0.321478	0.332812	-0.270712	0.143993	-0.00566216	-0.0139846	-0.0401542	-0.0317603	-0.403336	-0.257418	-0.205246
TE11_OESOPHAGUS	Esophageal Squamous Cell Carcinoma	4.30749	0.101712	NA	NA	NA	NA	3.54226	3.22401	1.13578	1.19737	4	3.64971	-0.133174	-0.421135	0.133232	0.528994	0.546507	0.57961	0.255942	0.184425	0.285708	0.456924	0.211593	0.359303	0.264318	-0.0607534	-0.0397255	-0.0779894	-0.266421	-0.166576	-0.0833745
CORL105_LUNG	Lung Adenocarcinoma	1073741824	0.157307	NA	NA	NA	NA	3.61117	2.72458	1.13545	1.19687	NA	4.9946	0.610502	1.93058	0.496612	0.490898	0.449399	0.231689	-0.01613	0.256936	0.0905083	0.36438	-0.367154	-0.0417535	-0.074129	0.0322084	0.0381457	0.0187859	-0.264165	0.0344089	-0.133765
TEN_ENDOMETRIUM	Uterine Clear Cell Carcinoma	9.5751	0.00890537	KRAS	p.T74P	0.569		3.58376	NA	1.13364	1.19412	6	3.9698	0.100125	0.316623	-0.115628	0.0357109	-0.00803287	0.261043	-0.132784	0.0592883	-0.144503	-0.0760117	0.168529	0.00177506	0.271357	0.0450031	0.00405093	-0.185057	-0.538407	-0.193759	-0.00127389
HCC1419_BREAST	Breast Invasive Ductal Carcinoma	7.93025	0.076169	NA	NA	NA	NA	3.80323	2.95575	1.13356	1.19399	NA	3.61571	-0.118946	-0.376141	-0.282124	-0.191485	-0.241592	0.319247	-0.363365	-0.130505	-0.320902	-0.283565	-0.362819	-0.241394	-0.312075	-0.553365	-0.247937	-0.0919572	-1.315	-0.290807	-0.217968
T3M5_THYROID	Head and Neck Squamous Cell Carcinoma	4.56348	0.16225	NA	NA	NA	NA	3.69265	NA	1.13084	1.18986	6	4.47209	0.357381	1.13014	0.519881	0.591407	0.626406	0.409438	0.299371	0.187366	0.417858	0.606546	-0.0370297	0.133924	-0.178434	NA	NA	NA	-0.284335	0.0318805	-0.203352
HSC3_UPPER_AERODIGESTIVE_TRACT	Oral Cavity Squamous Cell Carcinoma	5.44198	0.138115	NA	NA	NA	NA	4.14405	2.24984	1.12923	1.18741	4	4.91953	0.51586	1.63129	0.503783	0.573207	0.536491	0.34899	0.135723	0.34725	0.458493	0.509577	0.520984	0.203821	-0.0446963	0.0105977	0.0377891	-0.0619289	-0.384814	-0.112781	-0.328262
ECC2_BILIARY_TRACT	Extrahepatic Cholangiocarcinoma	1073741824	0	NA	NA	NA	NA	3.33914	NA	1.12839	1.18614	6	4.11451	0.0725015	0.22927	0.0196187	0.413441	0.429762	0.603819	0.163389	0.180751	0.0387694	0.349019	-0.272664	0.212716	-0.0949492	NA	NA	NA	-0.14537	0.00218431	-0.0934647
CORL279_LUNG	Small Cell Lung Cancer	7.85503	0.133916	NA	NA	NA	NA	5.55735	2.83542	1.12662	1.18346	6	2.36659	-0.643662	-2.03544	-0.831668	-0.578325	-0.570692	-0.164329	-0.245314	-0.291517	-0.0879459	-0.403014	-0.183782	-0.387993	-0.532557	-0.201708	-0.171151	-0.222247	-0.75889	-0.457487	-0.303838
HCC1359_LUNG	Giant Cell Carcinoma of the Lung	9.66648	0.00729158	NA	NA	NA	NA	3.82069	NA	1.12646	1.18322	NA	5.09226	0.684586	2.16485	0.489581	0.368972	0.466108	-0.575832	-0.0919929	0.251243	0.10158	0.412694	0.511641	0.354849	-0.264072	-0.0319392	-0.0649244	-0.0984132	-0.570773	-0.230902	-0.179465
SCC25_UPPER_AERODIGESTIVE_TRACT	Oral Cavity Squamous Cell Carcinoma	5.30302	0.128118	NA	NA	NA	NA	2.9222	2.13467	1.12601	1.18255	6	3.66253	-0.0973334	-0.307795	0.452416	0.602812	0.605091	0.563641	0.414807	-0.0334757	0.292519	0.520269	-0.555629	0.286136	0.140007	-0.133849	-0.17851	-0.0925216	-0.156386	-0.163478	-0.179327
HCC2108_LUNG	Lung Adenocarcinoma	9.50388	0.0106345	KRAS	p.Q61H	0.979	Y	4.17233	NA	1.12525	1.18139	3	5.34497	0.768055	2.4288	0.462697	0.469316	0.43464	-0.369771	-0.0240375	0.00991399	0.280039	0.370856	0.319167	0.254922	0.107668	NA	NA	NA	NA	NA	NA
HCC15_LUNG	Lung Squamous Cell Carcinoma	9.81493	0.0597793	NA	NA	NA	NA	4.0505	NA	1.12491	1.18088	3	5.06547	0.649842	2.05498	0.492526	0.245299	0.216689	0.0645358	0.0656976	0.0810606	0.386759	0.149212	0.312611	0.092177	-0.00541764	-0.0470917	-0.135035	-1.28905	-0.364341	-0.21486	-0.791623
JHH4_LIVER	Hepatocellular Carcinoma	6.95802	0.0710343	NA	NA	NA	NA	3.47249	NA	1.12451	1.18027	6	5.00117	0.624627	1.97524	0.565188	0.123199	0.0305207	-0.112728	0.140468	0.181481	0.216346	0.0683826	-0.205405	0.322451	0.0499417	NA	NA	NA	-0.384055	-0.28546	-0.187156
HCC515_LUNG	Lung Adenocarcinoma	5.54555	0.102711	KRAS	p.G13D	0.447	Y	4.05311	NA	1.12444	1.18018	6	4.21748	0.175111	0.553749	0.26404	0.222295	0.258569	0.219189	0.112505	0.0247337	0.110805	0.16533	-0.176714	0.114853	-0.0984021	-0.181006	-0.147222	-0.325473	-0.728813	0.084616	-0.143395
T24_URINARY_TRACT	Bladder Urothelial Carcinoma	1073741824	0.0470074	NA	NA	NA	NA	4.08491	NA	1.12318	1.17826	4	5.12626	0.648496	2.05072	0.486934	0.450187	0.421024	-0.384321	-0.156863	0.143595	-0.111485	0.414903	0.419146	0.275484	-0.129089	0.0652132	-1.04408	-0.0342872	-0.709217	-1.0395	-0.110265
A375_SKIN	Melanoma	9.23358	0.0160286	NA	NA	NA	NA	3.74631	1.00606	1.12205	1.17657	4	5.96219	1.15664	3.65763	0.704862	-0.0840974	-0.154586	-0.465656	-0.126126	-0.160233	0.0537301	0.120569	0.42683	-8.96052e-05	-0.0446644	-0.0240707	-0.111555	-0.0213249	-0.319513	-0.176043	-0.0874383
JIMT1_BREAST	Breast Invasive Ductal Carcinoma	5.97547	0.115191	NA	NA	NA	NA	3.51979	2.76138	1.12005	1.17354	3	4.74713	0.500705	1.58337	0.467139	0.312047	0.398636	0.383054	-0.128414	-0.153695	-0.295748	0.246575	-0.142878	-0.00638055	0.0563625	-0.0563033	-0.116342	-0.0567175	-0.505639	-0.0247696	-0.206037
SKN_ENDOMETRIUM	Uterine Leiomyosarcoma	6.69784	0.1008	NA	NA	NA	NA	2.33628	1.83206	1.11971	1.17303	NA	3.03507	-0.335423	-1.0607	0.191211	0.0845834	0.115217	-0.306091	0.0996804	0.14028	-0.0999936	0.0184632	-0.187199	-0.072144	0.0454532	NA	NA	NA	-0.835554	-0.020047	-0.257187
LN229_CENTRAL_NERVOUS_SYSTEM	Glioblastoma	8.47921	0.0705936	NA	NA	NA	NA	3.9982	NA	1.11944	1.17262	5	5.81662	1.08534	3.43215	0.660416	-0.060005	-0.158305	-0.475861	-0.0523049	-0.142672	0.101641	-0.00753819	0.171153	0.363765	0.121694	-0.203498	-0.152851	-0.0416002	-0.483438	-0.180624	-0.148062
AM38_CENTRAL_NERVOUS_SYSTEM	Glioblastoma	4.30274	0.101493	NA	NA	NA	NA	4.03826	1.83168	1.11903	1.172	6	5.16435	0.724978	2.29258	0.535995	0.18744	0.179071	-0.480411	-0.160064	0.178627	0.156806	0.266435	0.533388	-0.216037	-0.22154	-0.0042865	-0.13735	-0.127093	-0.206622	-0.0614377	-0.21357
RKO_LARGE_INTESTINE	Colon Adenocarcinoma	7.42923	0.0967871	NA	NA	NA	NA	3.73552	NA	1.11735	1.16948	7	4.10323	0.201498	0.637192	0.204465	0.102145	0.104898	-0.434248	-0.236879	-0.114816	-0.14366	0.175941	0.07782	-0.436122	-0.390324	0.00502462	-0.054649	-0.0248616	-0.453951	-0.0383334	-0.0895899
NOMO1_HAEMATOPOIETIC_AND_LYMPHOID_TISSUE	Acute Monoblastic/Monocytic Leukemia	0.331412	0.379631	KRAS	p.G13D	0.587	Y	3.2555	2.3613	1.11621	1.16777	NA	1.15164	-1.26001	-3.98449	-0.754042	-0.439999	-0.47934	-0.299976	-0.166757	-0.0884111	-0.264498	-0.440105	-0.012062	-0.375893	-0.0907346	-0.944169	-0.225151	-0.210935	-1.87264	-0.0439903	0.0246909
OVTOKO_OVARY	Clear Cell Ovarian Cancer	4.32289	0.12301	NA	NA	NA	NA	2.87381	NA	1.11607	1.16755	6	3.83032	0.04208	0.133069	0.630074	0.387292	0.413939	0.186653	0.193957	0.162453	0.112936	0.284863	0.174286	-0.241352	0.093585	-0.0779333	0.105686	0.412683	-0.346032	-0.0213924	-0.102486
A673_BONE	Ewing Sarcoma	9.04472	0.0225519	NA	NA	NA	NA	3.68594	NA	1.11575	1.16708	6	4.37237	0.333344	1.05413	0.0858961	-0.571367	-0.560394	-0.534323	-0.228806	-0.228179	-0.342437	-0.511953	0.18952	-0.32935	0.0671053	-0.122907	-0.201869	-0.17914	-0.654603	-0.205856	0.0666343
A549_LUNG	Lung Adenocarcinoma	2.16548	0.206884	KRAS	p.G12S	0.972	Y	4.22728	0.654555	1.1147	1.1655	3	3.66026	-0.0811156	-0.25651	-0.189708	0.265349	0.225592	-0.210691	0.148609	0.288538	0.334438	0.18366	0.413926	0.286268	0.00426495	-0.490988	-0.074609	-0.059514	-1.10209	-0.191193	-0.000567336
JEKO1_HAEMATOPOIETIC_AND_LYMPHOID_TISSUE	Mantle Cell Lymphoma	5.06307	0.088574	NA	NA	NA	NA	3.75382	NA	1.11428	1.16488	NA	1.66535	-1.15856	-3.66369	-0.559939	-0.516576	-0.497453	-0.369401	-0.208361	-0.309187	-0.380043	-0.430128	0.317109	-0.310732	-0.0231502	NA	NA	NA	NA	NA	NA
KMRC20_KIDNEY	Renal Clear Cell Carcinoma	4.72857	0.184878	NA	NA	NA	NA	3.64962	NA	1.11271	1.16251	6	2.902	-0.487982	-1.54313	-0.612715	-0.0190941	0.0288298	-0.298771	-0.187114	-0.0890956	-0.305581	-0.0584333	-0.254533	0.253306	0.207314	-0.0785765	-0.073679	-0.129813	-0.299669	-0.123805	-0.137107
TC71_BONE	Ewing Sarcoma	9.43977	0.0115234	NA	NA	NA	NA	3.85997	NA	1.11267	1.16245	6	2.50129	-0.650193	-2.05609	-0.59779	-0.635394	-0.624526	-0.541035	-0.385626	-0.300339	-0.293066	-0.494299	0.622814	-0.442408	-0.0957728	-0.111235	0.00319901	-0.0631538	-0.693527	-0.124294	-0.464751
HEL9217_HAEMATOPOIETIC_AND_LYMPHOID_TISSUE	Acute Myeloid Leukemia	4.26835	0.172947	NA	NA	NA	NA	4.88753	NA	1.11174	1.16106	4	2.23054	-0.691684	-2.1873	-0.691234	-0.521533	-0.464434	-0.428743	-0.167731	-0.298664	-0.0969915	-0.458758	0.522324	-0.255264	-0.402372	-0.0444928	-0.103368	0.0340867	-0.710096	-0.13953	-0.114526
CAL78_BONE	Dedifferentiated Chondrosarcoma	7.36978	0.0497169	NA	NA	NA	NA	4.70155	NA	1.11086	1.15975	4	4.11229	0.224935	0.711308	-0.35887	0.238624	0.136624	-0.365775	0.107894	-0.24273	0.255624	0.141768	-0.223246	0.411837	-0.013322	NA	NA	NA	-0.330028	-0.289685	-0.218791
SW1573_LUNG	Lung Adenocarcinoma	7.71684	0.107838	KRAS	p.G12C	0.94	Y	3.81352	NA	1.11072	1.15953	4	4.73853	0.531867	1.68191	0.259365	-0.165233	0.0394623	-0.545417	-0.201572	0.0922104	-0.170262	-0.13381	0.24059	0.215706	0.0452967	-0.33868	-0.014386	-0.0606588	-1.14643	-0.0572641	-0.0023355
ICC137_BILIARY_TRACT	Intrahepatic Cholangiocarcinoma	7.76074	0.116431	NA	NA	NA	NA	2.90111	NA	1.11065	1.15943	6	3.85378	0.0671654	0.212396	0.290986	0.154546	0.220709	0.337466	0.250834	0.482755	0.171893	0.0275251	-0.074424	-0.227326	0.192208	NA	NA	NA	-0.686456	-0.115244	-0.343767
253JBV_URINARY_TRACT	Bladder Urothelial Carcinoma	6.75347	0.0712751	NA	NA	NA	NA	3.33771	NA	1.11035	1.15897	4	4.45965	0.362885	1.14754	0.275256	0.0445577	0.0175401	-0.347355	-0.263398	0.143824	-0.00216672	0.0771431	0.373504	-0.107024	0.0949109	NA	NA	NA	NA	NA	NA
LC1SQSF_LUNG	Lung Squamous Cell Carcinoma	1073741824	0.254595	NA	NA	NA	NA	4.63401	NA	1.10883	1.15671	NA	3.52574	-0.0199914	-0.0632182	-0.405942	-0.225321	-0.0839584	-0.253168	-0.0868369	-0.24414	-0.0244954	-0.138337	-0.0174568	0.165073	-0.0552266	-0.257677	0.0229028	-0.369326	NA	NA	NA
PANC0813_PANCREAS	Pancreatic Adenocarcinoma	7.4352	0.270099	KRAS	p.G12D	0.976	Y	4.61353	2.43361	1.10867	1.15646	3	5.6263	0.951723	3.00961	0.660789	0.655474	0.581869	0.664518	0.199036	0.396818	0.357379	0.534415	0.217337	0.293384	0.0115286	-0.913767	-0.313698	-0.0637085	-2.12184	-0.109237	-0.245761
BT474_BREAST	Breast Invasive Ductal Carcinoma	9.18319	0.0541984	NA	NA	NA	NA	4.13011	2.77735	1.1073	1.15442	6	2.69186	-0.567249	-1.7938	-0.505118	-0.426059	-0.454486	0.369214	-0.302862	-0.346651	-0.352163	-0.38444	-0.0777505	-0.300629	-0.221818	-0.095671	-0.0239751	-0.145281	NA	NA	NA
COV362_OVARY	High-Grade Serous Ovarian Cancer	1073741824	0.00606489	NA	NA	NA	NA	3.30305	NA	1.10729	1.15441	3	5.02107	0.660273	2.08797	0.602461	0.40409	0.402288	0.293538	0.135129	0.0396714	-0.0900332	0.257614	0.104095	0.133141	0.0848752	-0.00721995	-0.0854845	-0.115364	-0.355107	-0.140501	-0.283037
SKGII_ENDOMETRIUM	Cervical Squamous Cell Carcinoma	8.22889	0.0528511	NA	NA	NA	NA	3.13422	NA	1.10649	1.15321	6	3.49039	-0.146927	-0.464623	0.102222	0.339259	0.454997	0.392336	0.201386	0.222135	0.0984826	0.365536	-0.0467404	-0.159189	0.0188855	NA	NA	NA	-0.374206	-0.120565	-0.30962
MSTO211H_PLEURA	Pleural Mesothelioma, Biphasic Type	3.67132	0.136344	NA	NA	NA	NA	4.2555	1.91987	1.10634	1.15299	6	4.42162	0.362456	1.14619	0.24447	0.153886	0.0987671	-0.565638	-0.117412	0.19912	0.0627074	0.165236	0.588566	-0.0764725	-0.322036	NA	NA	NA	-0.349269	-0.0267002	-0.392588
NCIH2452_PLEURA	Pleural Mesothelioma, Biphasic Type	1073741824	0.00394317	NA	NA	NA	NA	4.33414	2.51145	1.10595	1.15241	6	3.46067	-0.174824	-0.552841	-0.489581	0.0403407	0.0955497	-0.425799	-0.193416	-0.0463646	-0.273104	0.180244	0.16901	0.213192	-0.0729194	-0.171432	-0.191892	0.0917459	-0.349031	-0.0367072	-0.357879
HPAC_PANCREAS	Pancreatic Adenocarcinoma	1.10385	0.312387	KRAS	p.G12D	0.525	Y	4.20242	3.65558	1.10586	1.15227	4	3.92276	0.0378682	0.11975	0.289789	0.49085	0.353067	0.571369	0.259027	0.138429	0.410359	0.323034	-0.602026	0.228675	0.04805	-0.677489	-0.00697412	0.0363976	NA	NA	NA
MCC142_SKIN	Merkel Cell Carcinoma	9.47821	0.0347007	NA	NA	NA	NA	4.20945	NA	1.10524	1.15135	6	3.38652	-0.130855	-0.413799	-0.20963	-0.267993	-0.266042	-0.369321	0.148333	-0.346007	0.0585562	-0.157636	0.0223022	-0.0950302	-0.176361	NA	NA	NA	-0.202117	-0.0482489	-0.0386898
SW156_KIDNEY	Renal Cell Carcinoma	9.5058	0.0358062	NA	NA	NA	NA	3.45286	NA	1.10412	1.14967	4	3.54063	-0.153338	-0.484898	-0.0154529	0.339134	0.40787	-0.0494311	0.0647306	0.342432	0.00548132	0.313904	-0.308549	-0.0175869	0.082219	NA	NA	NA	-0.714852	-0.214973	0.0960723
HMC18_BREAST	Breast Invasive Ductal Carcinoma	4.86336	0.150251	KRAS	p.G12V	0.542	Y	4.54905	NA	1.10326	1.1484	5	5.02659	0.669973	2.11864	0.33006	0.0150986	0.0206021	-0.541875	-0.0608148	-0.0710252	0.0336107	0.0845962	0.480025	0.179239	-0.442391	-1.61866	-0.128603	-0.00518104	-2.29066	-0.0624076	-0.282155
C80_LARGE_INTESTINE	Rectal Adenocarcinoma	0.47714	0.300084	KRAS	p.A146V	0.441	Y	3.73227	NA	1.10277	1.14767	6	3.03455	-0.346984	-1.09726	0.312179	0.0398402	0.0707493	0.56768	0.30717	0.188099	0.176615	-0.0536386	-0.146205	-0.470457	0.185884	NA	NA	NA	-1.34388	-0.0932707	-0.0472142
HT1197_URINARY_TRACT	Bladder Urothelial Carcinoma	4.68855	0.0776906	NA	NA	NA	NA	4.46923	2.0543	1.10072	1.14462	6	4.70542	0.473981	1.49886	0.453242	0.374802	0.428813	0.457117	0.00469641	0.211647	-0.0711072	0.262234	0.0814079	0.17509	-0.0526242	-0.0856402	-0.137827	-0.390467	-0.683925	-0.0203708	-0.594562
CHLA200_CENTRAL_NERVOUS_SYSTEM	Astrocytoma	9.58257	0.0104273	NA	NA	NA	NA	NA	NA	1.09856	1.14141	6	NA	NA	NA	NA	NA	NA	NA	NA	NA	NA	NA	NA	NA	NA	NA	NA	NA	NA	NA	NA
BFTC909_KIDNEY	Renal Cell Carcinoma	6.33246	0.0855193	NA	NA	NA	NA	3.45812	NA	1.09785	1.14036	NA	3.66032	-0.0343662	-0.108675	-0.189977	0.308264	0.290277	-0.375413	-0.121739	0.0314348	-0.161312	0.240557	-0.400127	0.0386604	0.119585	-0.113181	-0.00816726	-0.03582	-0.446485	-0.31734	-0.232131
PANC1005_PANCREAS	Pancreatic Adenocarcinoma	3.97932	0.121364	NA	NA	NA	NA	3.61471	2.97441	1.09683	1.13884	NA	4.10156	0.128555	0.406528	-0.0680865	0.352746	0.240128	0.490417	-0.194654	0.181763	-0.0403722	0.205915	0.384363	-0.154192	0.0438231	-1.55507	-0.0479699	0.0184121	-1.65441	0.052089	0.112542
DMS79_LUNG	Small Cell Lung Cancer	1073741824	0.0188263	NA	NA	NA	NA	4.92077	1.68265	1.09682	1.13883	6	1.72471	-0.933023	-2.95048	-0.813862	-0.597766	-0.533183	-0.149299	-0.232139	-0.432124	-0.438762	-0.368467	-0.298867	-0.130868	-0.334664	NA	NA	NA	NA	NA	NA
RCC10RGB_KIDNEY	Renal Cell Carcinoma	6.59022	0.0817527	NA	NA	NA	NA	3.14405	NA	1.0967	1.13864	6	2.28429	-0.846156	-2.67578	-0.568024	0.172139	0.224087	0.128529	0.0725763	0.152933	-0.350682	0.0841453	-0.555086	0.282779	0.266345	NA	NA	NA	-0.365878	0.0336393	-0.180761
TGBC1TKB_BILIARY_TRACT	Gallbladder Cancer	7.27925	0.0558653	NA	NA	NA	NA	4.0072	2.41374	1.09651	1.13836	3	3.64207	-0.109345	-0.345779	-0.302975	0.278946	0.36884	0.505612	0.234959	0.0912177	0.00349568	0.214818	-0.243022	-0.186559	-0.258207	NA	NA	NA	-0.275105	-0.125546	-0.425237
HEL_HAEMATOPOIETIC_AND_LYMPHOID_TISSUE	Acute Myeloid Leukemia	4.89124	0.255237	NA	NA	NA	NA	4.23573	NA	1.09529	1.13655	4	2.26665	-0.665142	-2.10336	-0.641143	-0.507615	-0.448988	-0.412711	-0.197458	-0.196171	-0.336654	-0.433199	0.299418	-0.370566	-0.461304	-0.0902956	-0.120571	-0.023072	-0.297352	0.109307	-0.0256263
BICR6_UPPER_AERODIGESTIVE_TRACT	Hypopharynx Squamous Cell Carcinoma	4.00291	0.17846	NA	NA	NA	NA	2.54844	NA	1.09437	1.1352	6	2.38382	-0.769169	-2.43233	0.205547	0.475201	0.506094	0.628704	0.384012	-0.102972	0.148919	0.388108	-0.658595	0.0346723	0.267418	-0.31212	-0.0563842	-0.0867116	-0.395232	-0.101115	-0.331221
SKGI_ENDOMETRIUM	Cervical Squamous Cell Carcinoma	4.88647	0.142461	NA	NA	NA	NA	3.23419	NA	1.09331	1.13362	6	2.68535	-0.506731	-1.60242	-0.245568	0.379213	0.445191	0.200257	0.18903	0.139725	0.00978992	0.401145	0.177773	0.223812	-0.0702011	NA	NA	NA	-0.442476	0.0505429	-0.237898
IGR1_SKIN	Melanoma	7.0171	0.0812818	NA	NA	NA	NA	4.23419	NA	1.09184	1.13146	6	4.80856	0.548267	1.73377	0.452747	-0.351982	-0.323755	-0.347818	-0.0952819	-0.231612	-0.301154	-0.0947233	-0.0558131	-0.251249	0.0684101	-0.12281	-0.0601379	0.024929	-0.332369	-0.167609	0.0187941
LUDLU1_LUNG	Lung Squamous Cell Carcinoma	4.53963	0.14324	NA	NA	NA	NA	3.74739	NA	1.09131	1.13067	6	3.53366	-0.127913	-0.404496	-0.345704	0.0663945	0.086924	0.448258	0.0220861	-0.0620785	0.0261979	0.0558201	-0.0150148	-0.229105	-0.0244048	-0.297667	-0.0918687	-0.109491	-0.548944	-0.00382652	-0.390277
RVH421_SKIN	Melanoma	5.42552	0.133063	NA	NA	NA	NA	3.95791	NA	1.09114	1.13043	6	6.03738	1.21497	3.84206	0.630898	-0.100685	-0.0894685	-0.402413	-0.0115221	0.0380828	0.0478121	-0.0846543	-0.434111	-0.0870608	-0.0917159	-0.0572961	-0.112783	0.0252986	-0.421819	-0.253335	-0.280742
NCIH2228_LUNG	Lung Adenocarcinoma	7.88674	0.0875633	NA	NA	NA	NA	4.1375	NA	1.09066	1.12972	6	5.48018	0.905224	2.86257	0.576861	0.53296	0.529999	0.25608	0.204921	0.0899584	0.279182	0.455561	-0.25201	0.370626	0.175334	-0.184188	-0.0204642	-0.142118	NA	NA	NA
HCC1428_BREAST	Invasive Breast Carcinoma	5.47032	0.106468	NA	NA	NA	NA	3.71918	NA	1.09052	1.12951	6	2.28331	-0.809374	-2.55946	-0.649162	-0.410872	-0.452277	0.2179	-0.398154	-0.297118	-0.384488	-0.410558	-0.152898	-0.232547	-0.128547	-0.154149	-0.0534823	-0.0970937	-0.321459	-0.122283	-0.177932
SUDHL1_HAEMATOPOIETIC_AND_LYMPHOID_TISSUE	Anaplastic Large-Cell Lymphoma ALK Positive	4.67325	0.139991	NA	NA	NA	NA	4.26078	NA	1.08918	1.12753	6	2.00938	-0.769334	-2.43285	-0.550639	-0.27168	-0.271542	-0.383549	-0.229744	-0.116354	-0.135348	-0.114742	0.372987	-0.458807	-0.389236	NA	NA	NA	-0.340048	-0.0140627	-0.149925
NCIH1435_LUNG	Lung Adenocarcinoma	4.95381	0.0747525	NA	NA	NA	NA	3.65878	1.75484	1.08913	1.12745	NA	4.90118	0.524143	1.65749	0.250871	0.372957	0.313458	0.541909	0.0211058	0.0143392	0.296287	0.306573	0.229553	0.00468088	0.106804	0.0215735	-0.102103	-0.0205021	NA	NA	NA
COLO792_SKIN	Melanoma	7.62065	0.221338	NA	NA	NA	NA	3.56194	3.64618	1.08882	1.127	6	5.74204	0.99063	3.13265	0.700538	-0.0370543	0.154018	-0.216337	-0.190174	0.109488	-0.389111	0.0406309	-0.24926	0.186513	0.243822	NA	NA	NA	-0.786326	-0.0842894	-0.158715
253J_URINARY_TRACT	Bladder Urothelial Carcinoma	4.76229	0.083359	NA	NA	NA	NA	2.91839	NA	1.08876	1.12691	4	4.08441	0.208863	0.660482	0.302872	0.0815395	0.0449675	-0.211671	-0.06544	0.127768	0.00561614	-0.0252703	-0.398056	-0.30298	-0.0116783	NA	NA	NA	-0.14946	0.0679876	0.0391358
TT2609C02_THYROID	Follicular Thyroid Cancer	1073741824	0.00366395	NA	NA	NA	NA	4.38957	NA	1.08805	1.12586	6	5.13909	0.718052	2.27068	0.572975	0.421265	0.399014	-0.28325	0.0111476	0.1095	0.294061	0.329661	0.52533	0.227895	0.0590019	NA	NA	NA	-0.385305	-0.0782174	-1.97152
SW948_LARGE_INTESTINE	Colon Adenocarcinoma	7.49369	0.166842	KRAS	p.Q61L	0.667		4.7021	2.48474	1.08759	1.12519	4	3.84484	0.0446545	0.14121	-0.0109068	0.228558	0.125466	0.51686	0.150915	0.0437649	0.163637	0.0218077	-0.260543	-0.301044	0.139882	-0.746294	0.0157787	0.0415356	-1.28729	-0.249035	0.0997407
UMUC5_URINARY_TRACT	Bladder Squamous Cell Carcinoma	7.60108	0.0621547	NA	NA	NA	NA	3.83794	NA	1.08672	1.12391	4	3.34023	-0.1903	-0.601781	0.18944	0.401656	0.362399	0.615345	0.196647	0.0578968	0.289345	0.300368	-0.160444	0.232626	0.51241	NA	NA	NA	-0.845397	-0.695582	-0.178125
OUMS23_LARGE_INTESTINE	Colon Adenocarcinoma	8.65376	0.164647	NA	NA	NA	NA	5.0321	NA	1.08558	1.12224	4	4.38162	0.381223	1.20553	0.139219	-0.256101	-0.224728	0.293528	-0.0515814	-0.185907	-0.35805	-0.186168	-0.439621	-0.0520266	0.0354741	0.0795559	-0.0177311	0.0149431	-0.530957	-0.0666649	-0.243089
NB1_AUTONOMIC_GANGLIA	Neuroblastoma	3.30217	0.201367	NA	NA	NA	NA	4.77189	2.94182	1.08535	1.12189	6	4.74786	0.520826	1.647	0.478278	-0.471386	-0.528987	-0.55326	-0.128718	-0.403341	-0.21865	-0.338251	0.457758	-0.198388	0.146957	-0.227262	-0.125608	-0.0676105	-0.438856	-0.134438	-0.25382
HEC1_ENDOMETRIUM	Endometrial Carcinoma	5.01596	0.131401	KRAS	p.G12D	0.783	Y	2.59932	1.88237	1.08507	1.12148	5	3.83668	0.0712994	0.225469	0.341978	-0.190939	0.0132867	-0.262339	-0.11016	0.198289	-0.301358	-0.0990749	0.0221999	-0.259929	-0.262542	NA	NA	NA	-0.875584	-0.0409443	-0.143768
PANC0403_PANCREAS	Pancreatic Adenocarcinoma	0.501254	0.379313	KRAS	p.G12D	0.561	Y	4.17153	3.26451	1.08445	1.12056	4	4.60639	0.359294	1.13619	0.514537	0.578919	0.557398	0.63098	0.317162	0.28804	0.405217	0.482068	-0.214069	0.280937	0.0901158	-1.73514	-0.0772394	0.0185217	-2.4341	0.0094431	-0.189332
SW1088_CENTRAL_NERVOUS_SYSTEM	Astrocytoma	8.79738	0.159308	NA	NA	NA	NA	3.78764	4.61249	1.08316	1.11867	6	4.56019	0.437203	1.38256	0.0171477	0.0800802	0.0650664	-0.332824	0.101784	-0.0706162	0.152411	0.101945	-0.0541576	0.497133	0.0286902	0.0696232	-0.0946278	0.128515	-0.404645	-0.125147	-0.176822
CCK81_LARGE_INTESTINE	Colon Adenocarcinoma	6.17645	0.0957737	NA	NA	NA	NA	4.07296	2.53201	1.08315	1.11865	6	3.27789	-0.159772	-0.505243	-0.431997	-0.315184	-0.363657	0.192924	-0.175949	0.123779	-0.015084	-0.32783	0.284013	-0.427092	-0.164263	-0.973677	-0.273293	0.194116	-0.512017	0.0375547	-0.583113
OCILY132_HAEMATOPOIETIC_AND_LYMPHOID_TISSUE	Diffuse Large B-Cell Lymphoma, NOS	7.21317	0.0816414	NA	NA	NA	NA	4.58556	NA	1.0825	1.1177	6	2.64119	-0.520985	-1.6475	-0.46247	-0.473623	-0.496962	-0.378459	-0.209899	-0.354972	0.026014	-0.500428	0.0727684	-0.460003	-0.435801	NA	NA	NA	NA	NA	NA
EFM19_BREAST	Breast Invasive Ductal Carcinoma	8.19684	0.0425929	NA	NA	NA	NA	3.80116	2.79131	1.08136	1.11603	4	1.92162	-1.01826	-3.22002	-0.606764	-0.410002	-0.325676	0.294038	-0.310169	-0.219109	-0.446105	-0.275483	-0.194083	-0.244607	-0.151178	-0.208834	-0.0640232	-0.181589	-0.306065	0.0169011	-0.238494
CAKI1_KIDNEY	Renal Clear Cell Carcinoma	9.28689	0.0184884	NA	NA	NA	NA	3.20789	2.92812	1.08088	1.11533	NA	3.37495	-0.185234	-0.58576	0.0352917	0.149474	0.376967	-0.103637	0.286401	0.186236	0.0959153	0.106087	0.114385	0.045763	0.0189769	0.0706977	0.0183425	0.072354	-0.263973	-0.0504623	-0.220679
HUPT3_PANCREAS	Pancreatic Adenocarcinoma	5.15924	0.182115	KRAS	p.G12R	0.322	Y	3.40054	2.99697	1.08058	1.11489	NA	4.47381	0.328639	1.03925	0.371442	0.560007	0.489749	0.531145	0.172558	0.0670296	0.182021	0.418676	-0.165229	0.229543	-0.120264	-0.515459	-0.112922	-0.0568865	-0.754104	-0.120347	-0.313825
HT144_SKIN	Melanoma	5.71433	0.0910078	NA	NA	NA	NA	3.78241	NA	1.0801	1.11419	NA	5.90231	1.13399	3.58599	0.794229	0.0728405	0.0990671	-0.563247	-0.0780947	0.0423891	-0.0775238	0.219799	0.395774	0.205087	0.18914	-0.210081	-0.132569	0.0537824	0.0374362	-0.0303082	-0.249727
U118MG_CENTRAL_NERVOUS_SYSTEM	Astrocytoma	6.45786	0.0720633	NA	NA	NA	NA	4.11353	NA	1.07964	1.11351	7	5.58374	0.951767	3.00975	0.492232	0.114574	0.180169	-0.526953	-0.103686	-0.167895	0.185923	0.141084	0.0276965	0.247665	-0.0375126	0.22459	-0.0149354	0.0956005	-0.348206	-0.147556	-0.239034
SG231_BILIARY_TRACT	Intrahepatic Cholangiocarcinoma	2.08515	0.286451	KRAS	p.G12F	0.995		4.39094	NA	1.07932	1.11305	NA	5.35604	0.855459	2.7052	0.668966	0.229094	0.303414	0.16418	0.197059	0.298753	0.328286	0.220267	0.0706891	-0.128339	-0.0537896	NA	NA	NA	-1.2753	-0.312659	-0.284004
94T778_SOFT_TISSUE	Well-Differentiated Liposarcoma	5.59811	0.11201	NA	NA	NA	NA	4.15462	NA	1.07857	1.11194	6	4.05161	0.130709	0.413338	0.100788	0.352084	0.395112	-0.163847	0.131262	-0.0948373	-0.0861749	0.359081	-0.150939	0.415643	0.0816005	NA	NA	NA	-0.361842	-0.0972363	-0.204228
SW1116_LARGE_INTESTINE	Colon Adenocarcinoma	2.37252	0.2142	KRAS	p.G12A	0.621	Y	4.06264	3.14555	1.07817	1.11136	4	3.58562	-0.127163	-0.402125	0.243897	0.512477	0.392233	0.59881	0.381692	-0.0704815	0.479548	0.338432	-0.533998	-0.152707	0.113662	NA	NA	NA	-2.59593	0.0391484	-0.0841679
HEC1B_ENDOMETRIUM	Endometrial Carcinoma	3.94387	0.175402	KRAS	p.G12D	0.466	Y	3.57652	NA	1.07801	1.11113	6	4.80038	0.59084	1.8684	0.493122	-0.0467468	-0.0958825	-0.205538	-0.142561	-0.0876197	-0.186501	-0.186531	-0.299246	0.139057	0.0735019	NA	NA	NA	-1.09878	-0.061994	-0.255577
SNU61_LARGE_INTESTINE	Rectal Adenocarcinoma	0.464781	0.30663	KRAS	p.G12D	0.628	Y	3.81147	3.43219	1.07778	1.11079	4	3.25182	-0.256793	-0.812052	0.136391	0.326024	0.277734	0.642721	0.40565	0.217574	0.296827	0.213072	0.125797	-0.337825	0.321527	-1.75675	0.0250644	0.037225	-1.97018	-0.0458796	0.149739
PFSK1_CENTRAL_NERVOUS_SYSTEM	Primitive Neuroectodermal Tumor	1073741824	0.0629559	NA	NA	NA	NA	4.90689	1.85034	1.07624	1.10853	6	5.77353	1.09507	3.4629	0.711584	-0.227625	-0.179107	-0.438159	-0.0235045	0.0399152	-0.0327024	-0.161474	0.449056	-0.0259611	0.304647	NA	NA	NA	-0.296833	-0.14927	-0.00400592
RH28_SOFT_TISSUE	Alveolar Rhabdomyosarcoma	5.97494	0.0907308	NA	NA	NA	NA	4.25701	NA	1.07621	1.10849	6	2.77417	-0.356681	-1.12792	-0.456929	-0.578359	-0.612694	-0.521211	-0.319945	-0.40289	-0.0733126	-0.490749	0.439124	-0.249456	0.083318	NA	NA	NA	-0.375722	-0.111442	-0.103611
NCIH2030_LUNG	Lung Adenocarcinoma	3.3432	0.205962	KRAS	p.G12C	0.907	Y	3.45286	0.92296	1.07612	1.10835	4	4.11818	0.169089	0.534708	-0.365223	0.0329055	0.0312866	-0.347612	-0.209497	-0.0786475	0.0358505	0.129156	-0.181522	-0.0685009	-0.236392	-0.324041	-0.145301	-0.103809	-1.44294	-0.0410067	-0.242031
NCIH2171_LUNG	Small Cell Lung Cancer	9.87975	0.0376514	NA	NA	NA	NA	4.3799	1.59828	1.07474	1.10635	2	1.73957	-0.966468	-3.05624	-0.763417	-0.650898	-0.610269	-0.371006	-0.247772	-0.533308	-0.427162	-0.486555	0.201186	-0.426244	-0.382328	-0.0443319	-0.0996697	0.135747	-0.269208	-0.0878568	-0.186133
BCPAP_THYROID	Poorly Differentiated Thyroid Cancer	6.49597	0.0703136	NA	NA	NA	NA	3.38405	2.31447	1.07451	1.10601	4	4.93921	0.556264	1.75906	0.418524	0.231088	0.238349	-0.13261	0.163501	-0.099415	-0.0582532	0.280419	-0.587651	0.334546	-0.191872	0.0398387	-0.0551549	-0.0493229	-0.216318	-0.0455108	-0.0945684
UPCISCC111_UPPER_AERODIGESTIVE_TRACT	Oral Cavity Squamous Cell Carcinoma	4.11993	0.157568	NA	NA	NA	NA	1.72683	NA	1.07365	1.10476	4	1.87148	-0.969884	-3.06704	-0.0219914	0.366222	0.435076	0.603621	0.351195	0.275378	0.109748	0.298562	-0.648	-0.0193182	0.348712	NA	NA	NA	-0.232431	0.0542036	-0.284489
HGC27_STOMACH	Stomach Adenocarcinoma	3.92038	0.158454	NA	NA	NA	NA	3.53605	NA	1.07264	1.10328	NA	1.49864	-1.16811	-3.6939	-0.768616	-0.51681	-0.497744	-0.537533	-0.389991	-0.257466	-0.244948	-0.430486	0.53055	-0.475732	-0.144594	0.00592264	-0.169146	-0.107304	-0.471599	-0.141193	-0.0524863
U2OS_BONE	Osteosarcoma	1073741824	0.21453	NA	NA	NA	NA	4.10852	1.66751	1.07255	1.10314	4	3.27367	-0.224732	-0.710664	-0.595815	-0.447569	-0.432868	-0.400044	-0.203031	-0.0946069	-0.313352	-0.380998	-0.181249	0.240497	-0.0733546	0.0710605	-0.12354	0.0695802	-0.150455	0.0128237	-0.16572
JHH5_LIVER	Hepatocellular Carcinoma	0.387425	0.296994	NA	NA	NA	NA	3.47638	NA	1.07207	1.10244	7	4.88501	0.579392	1.8322	0.36555	0.0270532	-0.144505	0.126549	0.130462	0.118287	-0.00522275	-0.0328172	0.306818	-0.266061	0.0521497	-0.2326	-0.238629	-0.145155	-0.451385	-0.19209	-0.432801
NCIH1573_LUNG	Lung Adenocarcinoma	7.27307	0.0774935	KRAS	p.G12A	0.437	Y	4.37295	NA	1.07204	1.1024	6	5.05032	0.632141	1.999	0.193141	-0.0486574	-0.122075	0.492339	-0.147117	-0.220959	-0.00872935	-0.110468	-0.586116	-0.00192197	-0.0565939	-1.14229	-0.397293	-0.408518	-0.930237	0.0572568	-0.15448
921_UVEA	Uveal Melanoma	4.33776	0.130126	NA	NA	NA	NA	3.29425	NA	1.07137	1.10142	6	3.83538	0.0641529	0.202869	0.526566	-0.42487	-0.282805	-0.234811	-0.00972436	0.0210809	-0.0625283	-0.265416	-0.339876	-0.471211	-0.14984	-0.196593	0.167036	-0.275008	NA	NA	NA
TE5_OESOPHAGUS	Esophageal Squamous Cell Carcinoma	9.07605	0.0423389	NA	NA	NA	NA	3.49953	NA	1.07116	1.10112	3	2.48358	-0.667659	-2.11132	-0.549207	0.228579	0.189237	0.484238	0.088594	-0.385959	0.115473	0.0141963	-0.601056	-0.163967	0.0135147	NA	NA	NA	-0.320487	-0.00862247	-0.24201
SW954_CERVIX	Squamous Cell Carcinoma of the Vulva/Vagina	3.7163	0.116872	NA	NA	NA	NA	1.32193	2.09267	1.07066	1.10039	NA	1.59496	-1.06855	-3.37906	0.372743	0.21686	0.245039	0.534443	0.376861	-0.187232	0.296324	0.130927	-0.703524	-0.260286	0.287192	NA	NA	NA	-0.663242	0.0410696	-0.608218
OV56_OVARY	Serous Ovarian Cancer	1073741824	0.064149	KRAS	p.G12C	0.561	Y	4.13504	2.50398	1.06985	1.09922	NA	4.86523	0.558363	1.7657	0.464977	0.508316	0.516009	-0.0669173	0.150202	0.131902	-0.10027	0.440825	-0.500501	0.276363	-0.145517	NA	NA	NA	NA	NA	NA
EKVX_LUNG	Lung Adenocarcinoma	7.43831	0.145506	NA	NA	NA	NA	3.63691	NA	1.06891	1.09785	4	4.24297	0.215751	0.682265	0.0193423	0.115757	0.0153172	-0.00451752	0.189897	-0.14954	0.114784	0.0192068	-0.469024	0.213317	0.0844754	-0.109163	-0.178892	0.33279	-0.454431	-0.0532154	-0.222835
42MGBA_CENTRAL_NERVOUS_SYSTEM	Glioblastoma	1073741824	0.0729574	NA	NA	NA	NA	3.07895	NA	1.06872	1.09756	3	3.19519	-0.319547	-1.0105	-0.46542	0.0835693	0.00169814	-0.50552	-0.138076	0.0466366	-0.130918	0.0941126	0.00845794	0.357462	0.0669401	NA	NA	NA	-0.49138	-0.039313	-0.473474
FLO1_OESOPHAGUS	Esophageal Adenocarcinoma	4.86166	0.075775	NA	NA	NA	NA	5.11562	NA	1.06577	1.09329	3	2.88926	-0.424267	-1.34165	-0.52734	-0.392193	-0.305087	-0.367864	-0.266927	0.0185765	-0.277459	-0.340648	0.218688	0.102093	0.0620695	NA	NA	NA	-0.330454	-0.341341	-0.191591
SNU398_LIVER	Hepatocellular Carcinoma	3.5515	0.176464	NA	NA	NA	NA	4.9644	3.01695	1.06538	1.09272	4	4.55658	0.442521	1.39937	0.0657187	-0.608948	-0.562288	-0.580255	-0.392116	-0.24755	-0.178242	-0.456559	0.513091	-0.178739	0.0369248	NA	NA	NA	-0.764901	-0.00938697	-0.329137
COLO741_SKIN	Melanoma	9.65576	0.00695758	NA	NA	NA	NA	3.15381	NA	1.06513	1.09236	6	5.28718	0.852874	2.69702	0.60706	-0.405449	-0.385004	-0.39765	-0.12447	-0.27417	-0.252302	-0.349762	-0.129745	-0.336599	-0.134873	0.0759657	0.0604057	-0.0254957	NA	NA	NA
PACADD137_PANCREAS	Pancreatic Adenocarcinoma	8.11234	0.104411	NA	NA	NA	NA	4.46336	NA	1.06489	1.09201	NA	4.46032	0.343425	1.086	0.342589	0.316331	0.149275	0.469146	0.13466	0.203783	0.265916	0.0579465	0.194439	0.012638	0.245216	NA	NA	NA	-0.674458	-0.121527	-0.101481
BXPC3_PANCREAS	Pancreatic Adenocarcinoma	1073741824	0.0506919	NA	NA	NA	NA	3.57894	2.26008	1.06427	1.09111	4	4.72527	0.444593	1.40593	0.424034	0.556588	0.537167	0.58393	0.241356	0.256523	0.237879	0.503329	-0.0469071	0.335714	0.248589	-0.0355509	-0.0303137	-0.0397283	-0.496425	0.0292792	-0.181067
JHOS2_OVARY	High-Grade Serous Ovarian Cancer	9.63886	0.0181584	NA	NA	NA	NA	4.1152	NA	1.0637	1.09028	6	3.90927	0.0562509	0.177881	0.0883074	0.132286	0.305297	0.470634	0.188728	-0.0778001	-0.191214	-0.0173415	-0.358003	0.140483	-0.0446086	-0.0908968	-0.119466	-0.0928685	-0.551682	-0.0441156	-0.252982
CJM_SKIN	Melanoma	5.39124	0.109637	NA	NA	NA	NA	4.59634	NA	1.063	1.08927	NA	5.97208	1.09573	3.46499	0.682126	0.591811	0.625066	0.364131	0.0135916	0.00948993	0.312704	0.565364	-0.210075	0.26475	-0.21844	-0.106798	-0.470925	0.0357194	-0.190976	-1.08334	-0.112555
UACC62_SKIN	Melanoma	9.20853	0.0436169	NA	NA	NA	NA	3.07382	-0.857567	1.06238	1.08837	6	5.77906	1.10669	3.49965	0.701266	-0.196686	-0.0805102	-0.448705	-0.00750632	0.124658	0.0556982	-0.0502448	0.175447	-0.027358	-0.0775851	-0.139457	-0.0794261	0.0580852	-0.20237	-0.103469	-0.20677
SNU410_PANCREAS	Pancreatic Adenocarcinoma	9.46686	0.0691878	KRAS	p.G12D	0.884	Y	3.95606	NA	1.06229	1.08825	3	5.03538	0.689092	2.1791	0.630303	0.489859	0.492415	-0.0419296	0.208103	-0.00119512	0.197978	0.294838	-0.272917	0.115688	0.230948	-0.783799	NA	-0.16657	-2.96887	0.0289275	0.0495861
HLF_LIVER	Hepatocellular Carcinoma	7.5018	0.0643855	NA	NA	NA	NA	4.15543	NA	1.06222	1.08814	4	3.20569	-0.301098	-0.952154	-0.541011	-0.0378258	0.10286	-0.517944	-0.132222	-0.12855	0.0844213	0.0458452	0.455626	0.329848	-0.156857	-0.0676893	-0.149054	-0.0828466	-0.347308	-0.206656	-0.189062
IGROV1_OVARY	Endometrioid Ovarian Cancer	8.032	0.204867	NA	NA	NA	NA	3.84699	NA	1.06085	1.08616	NA	4.71407	0.53624	1.69574	0.499653	-0.0654025	-0.116973	-0.182134	-0.104226	0.0550108	-0.124441	-0.0774327	0.351547	-0.0563467	0.144416	-0.174752	-0.0709415	-0.0062584	-0.118255	-0.212588	-0.154095
SBC5_LUNG	Small Cell Lung Cancer	5.31175	0.121936	NA	NA	NA	NA	3.64962	NA	1.06064	1.08585	4	3.86529	0.101851	0.32208	-0.14642	-0.63689	-0.51721	-0.460125	-0.390099	-0.351607	-0.361588	-0.505454	-0.347151	-0.404894	0.278965	0.0158147	-0.119145	0.0145932	NA	NA	NA
UMRC7_KIDNEY	Renal Cell Carcinoma	6.09216	0.0723779	NA	NA	NA	NA	1.96347	NA	1.06039	1.08549	NA	2.27644	-0.800904	-2.53268	-0.166728	0.235948	0.331651	0.156149	0.239454	0.158301	-0.262694	0.141348	-0.645272	-0.198551	0.109006	NA	NA	NA	-0.756631	-0.28371	-0.107483
SW837_LARGE_INTESTINE	Rectal Adenocarcinoma	5.95317	0.09006	KRAS	p.G12C	0.613	Y	4.88313	2.7068	1.05972	1.08453	3	4.29698	0.269016	0.850704	-0.108618	0.0582852	-0.00678364	0.440261	-0.00574963	-0.116042	0.083079	-0.0658271	-0.025882	0.260477	0.215712	-1.13382	-0.0943523	0.046596	-1.83711	-0.291947	0.0987211
NCIH1650_LUNG	Non-Small Cell Lung Cancer	8.06491	0.042035	NA	NA	NA	NA	3.7366	4.2551	1.05924	1.08383	2	3.01875	-0.392681	-1.24177	-0.634572	0.153046	0.216587	0.331565	-0.232595	-0.15739	-0.171686	0.210956	-0.123892	0.128169	0.234074	-0.231295	-0.0383849	0.0150689	-0.414172	-0.210819	-0.458806
GAMG_CENTRAL_NERVOUS_SYSTEM	Glioblastoma	8.24494	0.0332981	NA	NA	NA	NA	3.76235	1.93895	1.05886	1.08328	4	5.33191	0.742896	2.34924	0.375278	0.344311	0.414761	-0.461435	0.0958417	-0.0994889	0.0763503	0.417111	0.280972	0.350291	0.000266944	0.0908559	-0.213194	0.0693385	-0.282249	-0.0299541	0.00743361
SW1463_LARGE_INTESTINE	Rectal Adenocarcinoma	4.73958	0.17692	KRAS	p.G12C	0.958	Y	3.94486	3.10771	1.05756	1.08141	4	4.14778	0.211825	0.669849	0.268379	0.339736	0.308619	0.494267	0.289185	0.21683	0.242815	0.252144	0.310892	-0.439236	-0.0686912	-1.083	-0.162048	-0.0427051	-1.67984	-0.182794	0.00726722
HS294T_SKIN	Melanoma	5.33964	0.0895117	NA	NA	NA	NA	3.53854	NA	1.05657	1.07998	4	5.61181	0.965144	3.05205	0.624043	-0.0587125	-0.0512803	-0.425108	0.027878	0.0352803	-0.211032	0.0445418	-0.429496	-0.0203033	0.0710757	0.0883791	0.0156378	0.0289941	-0.249392	0.00910622	-0.220379
PF382_HAEMATOPOIETIC_AND_LYMPHOID_TISSUE	T-Lymphoblastic Leukemia/Lymphoma	5.5282	0.101777	NA	NA	NA	NA	4.38128	NA	1.05569	1.07872	6	2.35387	-0.593735	-1.87756	-0.647617	-0.600906	-0.593377	-0.399424	-0.311716	-0.488213	-0.315761	-0.570011	-0.321273	-0.396118	-0.355084	NA	NA	NA	-0.192172	-0.0221431	-1.02774
NCIH2347_LUNG	Lung Adenocarcinoma	4.62618	0.137629	KRAS	p.L19F	0.52		3.848	NA	1.05555	1.07852	6	5.68216	0.970945	3.0704	0.684376	0.610161	0.59962	0.565646	0.199183	0.278828	0.197906	0.466457	0.367649	0.377873	0.170641	NA	NA	NA	NA	NA	NA
KMS12BM_HAEMATOPOIETIC_AND_LYMPHOID_TISSUE	Plasma Cell Myeloma	3.70586	0.108214	NA	NA	NA	NA	4.26153	NA	1.05547	1.0784	6	1.03634	-1.43793	-4.54712	-0.824774	-0.565186	-0.589176	-0.420127	-0.349706	-0.234081	-0.387263	-0.520941	0.438921	-0.441021	-0.164156	0.147674	0.364618	-0.123197	NA	NA	NA
LCLC103H_LUNG	Large Cell Lung Carcinoma	8.63971	0.0228989	NA	NA	NA	NA	3.71149	NA	1.05532	1.07817	7	3.20566	-0.306399	-0.968918	-0.589851	0.124007	0.237116	-0.120911	-0.115802	-0.275739	-0.389099	0.216588	-0.310658	0.0327272	-0.237685	-0.0632471	-0.0633749	-0.0795212	-0.456773	-0.255281	-0.264105
RMUGS_OVARY	Mucinous Ovarian Cancer	5.2574	0.122209	NA	NA	NA	NA	3.03386	NA	1.05514	1.07791	3	3.376	-0.210341	-0.665158	-0.329836	0.158174	0.222059	0.448617	0.0466342	-0.0172742	-0.131022	0.0468223	0.0599867	-0.229941	0.203701	-0.189753	-0.084676	-0.0370535	-0.470948	-0.26213	-0.320438
CAL27_UPPER_AERODIGESTIVE_TRACT	Oral Cavity Squamous Cell Carcinoma	3.79342	0.241141	NA	NA	NA	NA	3.88655	1.23824	1.05455	1.07707	NA	2.71191	-0.587144	-1.85671	-0.526608	0.360065	0.31859	0.574855	0.193589	0.0432009	0.289765	0.213236	-0.405299	-0.0215016	0.328972	-0.0523489	-0.18351	-0.226827	-0.347704	-0.055192	-0.36697
BICR78_UPPER_AERODIGESTIVE_TRACT	Oral Cavity Squamous Cell Carcinoma	5.51317	0.1734	NA	NA	NA	NA	3.06867	NA	1.05417	1.07653	4	2.13266	-0.849973	-2.68785	-0.43582	0.303121	0.418048	0.519874	0.126064	0.180512	0.171638	0.306842	0.0116132	-0.182206	0.0829947	NA	NA	NA	-0.243996	0.059913	-0.229949
IGR37_SKIN	Melanoma	8.82381	0.111225	NA	NA	NA	NA	4.40939	NA	1.05401	1.07629	4	5.22183	0.825495	2.61045	0.467667	-0.523923	-0.476693	-0.476072	-0.219131	-0.179721	-0.364828	-0.463694	0.338144	-0.29189	0.046097	-0.0503526	-0.144203	-0.0595939	NA	NA	NA
HEP3B217_LIVER	Hepatocellular Carcinoma	6.95323	0.0726171	NA	NA	NA	NA	4.46009	2.96869	1.05218	1.07367	4	4.17727	0.186544	0.589903	-0.0635974	0.104987	-0.263932	0.0321954	-0.123232	0.0645827	0.0827057	-0.0612372	0.258298	0.400463	-0.223626	0.0548773	-0.108685	0.0203117	NA	NA	NA
SSP25_BILIARY_TRACT	Intrahepatic Cholangiocarcinoma	8.4972	0.110067	NA	NA	NA	NA	4.08661	NA	1.05207	1.0735	NA	3.57921	-0.0905729	-0.286417	-0.139707	0.397359	0.428776	0.322427	0.303409	0.136759	0.215826	0.360217	-0.186818	0.349356	0.0474338	NA	NA	NA	-0.466576	-0.120433	-0.228928
KMS21BM_HAEMATOPOIETIC_AND_LYMPHOID_TISSUE	Plasma Cell Myeloma	9.50981	0.0119393	NA	NA	NA	NA	3.18903	NA	1.05126	1.07234	6	3.07476	-0.391832	-1.23908	-0.242526	-0.269879	-0.317474	-0.347592	-0.244808	-0.0440914	-0.344225	-0.381817	-0.0339958	-0.367866	-0.189903	NA	NA	NA	NA	NA	NA
CAL51_BREAST	Invasive Breast Carcinoma	9.13014	0.0623741	NA	NA	NA	NA	4.71754	1.60677	1.05059	1.07137	NA	5.12842	0.718409	2.27181	0.299638	-0.457159	-0.490467	-0.30161	-0.193672	-0.271865	-0.131979	-0.446401	-0.0591055	-0.0386964	0.0437708	0.0251957	-0.0813949	0.0406832	-0.31092	-0.201099	-0.0305194
TE10_OESOPHAGUS	Esophageal Squamous Cell Carcinoma	1073741824	0.146238	NA	NA	NA	NA	3.6017	3.22853	1.05054	1.0713	4	4.67639	0.453449	1.43393	0.584658	0.416945	0.385047	0.450596	0.326559	-0.0205261	0.209416	0.366442	-0.0751036	0.0247803	0.200973	-0.29751	-0.106137	-0.125176	-0.609039	-0.148119	-0.0799997
HEC108_ENDOMETRIUM	Endometrial Carcinoma	5.68292	0.123392	NA	NA	NA	NA	3.27947	NA	1.05029	1.07095	6	4.44819	0.372407	1.17765	0.110583	-0.31104	-0.245473	-0.058956	-0.274821	-0.124265	-0.384643	-0.292898	-0.65168	-0.140733	-0.165999	NA	NA	NA	NA	NA	NA
MALME3M_SKIN	Melanoma	6.19393	0.0805466	NA	NA	NA	NA	3.93168	NA	1.04999	1.07051	6	6.18748	1.28848	4.07452	0.756641	-0.14854	-0.081076	-0.283106	0.0266127	-0.0744835	-0.233074	-0.0580072	-0.484479	0.124857	0.195229	NA	NA	NA	-0.628123	-0.0827416	-0.326665
U87MG_CENTRAL_NERVOUS_SYSTEM	Glioblastoma	1073741824	0.110687	NA	NA	NA	NA	3.39232	NA	1.0488	1.06881	NA	5.22335	0.762595	2.41154	0.570043	0.328946	0.345676	-0.475471	0.0184938	0.0831205	0.0968802	0.38463	-0.125045	0.21706	0.125948	-0.00986152	0.0451687	-0.0078067	-0.715606	-0.140677	-0.176611
H413_UPPER_AERODIGESTIVE_TRACT	Oral Cavity Squamous Cell Carcinoma	1073741824	0.126452	NA	NA	NA	NA	3.16993	NA	1.04873	1.0687	6	3.06496	-0.356703	-1.12799	-0.218499	0.152649	0.257708	0.518197	0.108297	-0.0969251	-0.194878	0.181278	-0.444451	-0.0493657	0.0468575	NA	NA	NA	-0.712444	-0.242457	-0.530279
MS751_CERVIX	Cervical Squamous Cell Carcinoma	8.92566	0.029013	NA	NA	NA	NA	3.03034	2.26859	1.04855	1.06845	6	2.18161	-0.852095	-2.69456	-0.551406	0.029228	0.190097	0.371651	-0.109829	0.152471	-0.0531279	0.0977211	-0.0750799	-0.160002	-0.151956	NA	NA	NA	-0.404023	-0.133804	-0.245334
MM1S_HAEMATOPOIETIC_AND_LYMPHOID_TISSUE	Plasma Cell Myeloma	0.557918	0.413309	KRAS	p.G12A	0.486	Y	4.45878	NA	1.04815	1.06788	3	1.87977	-0.97434	-3.08113	-0.691663	-0.411723	-0.377006	-0.294006	-0.278848	-0.267333	-0.345986	-0.375883	0.406818	-0.461657	-0.0212145	-0.526878	-0.252632	0.619688	-1.29085	0.0460352	0.245022
TE15_OESOPHAGUS	Esophageal Squamous Cell Carcinoma	0.152707	0.381044	NA	NA	NA	NA	3.96347	2.46772	1.04806	1.06774	4	4.01001	0.0566904	0.179271	-0.0988725	0.477689	0.444866	0.553972	0.128611	-0.214173	0.307062	0.319339	-0.029369	0.268091	0.206059	-0.251499	0.0938607	-0.183021	NA	NA	NA
SNUC2A_LARGE_INTESTINE	Colon Adenocarcinoma	1073741824	0.0882141	KRAS	p.G12D	0.278	Y	4.63285	NA	1.04778	1.06734	NA	5.14047	0.645706	2.0419	0.0424343	-0.00474138	-0.112275	0.351923	-0.185947	-0.18645	-0.329287	-0.0506329	-0.488555	-0.0242985	0.104753	-0.163416	-0.190631	-0.0610744	NA	NA	NA
SKPNDW_BONE	Primitive Neuroectodermal Tumor	9.05237	0.0173663	NA	NA	NA	NA	4.93499	NA	1.04763	1.06713	6	2.17612	-0.764847	-2.41866	-0.635132	-0.621485	-0.59371	-0.55569	-0.28919	-0.255503	-0.0110732	-0.478392	0.484828	-0.231995	-0.250899	NA	NA	NA	-0.451789	-0.28725	-0.310562
VAESBJ_SOFT_TISSUE	Epithelioid Sarcoma	9.60566	0.00971022	NA	NA	NA	NA	3.86096	NA	1.04754	1.067	4	4.54026	0.496542	1.5702	0.438594	0.291315	0.397762	-0.345116	0.00985155	0.183993	0.141602	0.195598	0.128142	-0.122534	0.0319006	NA	NA	NA	-0.322113	-0.0462047	-0.169617
PANC0203_PANCREAS	Pancreatic Adenocarcinoma	1.15752	0.326673	KRAS	p.G12D	0.428	Y	3.52356	1.03497	1.04741	1.06681	6	4.13085	0.138633	0.438396	0.377718	0.545483	0.548179	0.568882	0.302394	-0.168987	0.19387	0.433276	-0.528006	0.169657	-0.0486046	-0.64931	-0.0588528	-0.0254682	-2.11432	0.101957	-0.0950253
PK8_PANCREAS	Pancreatic Adenocarcinoma	2.16657	0.160724	KRAS	p.G12R	0.995	Y	4.64847	NA	1.04706	1.06631	4	4.76815	0.494849	1.56485	0.534354	0.517851	0.485347	0.526313	0.224369	0.313597	0.369388	0.478771	0.330409	0.237059	0.134093	NA	NA	NA	-1.37352	-0.260599	-0.149277
H157_UPPER_AERODIGESTIVE_TRACT	Oral Cavity Squamous Cell Carcinoma	8.83762	0.0230052	NA	NA	NA	NA	3.41684	NA	1.04639	1.06536	4	2.04403	-0.827597	-2.61709	-0.496864	0.211309	0.338636	0.525435	0.268693	-0.0607898	-0.0167578	0.19503	-0.666373	0.186934	0.239605	NA	NA	NA	-0.355722	-0.180475	-0.0403156
OV17R_OVARY	Serous Ovarian Cancer	9.33902	0.0440119	NA	NA	NA	NA	3.71149	NA	1.04578	1.06448	7	3.76004	0.0444073	0.140428	0.278094	-0.307879	-0.177059	0.015108	0.137645	-0.265911	-0.229092	-0.211162	-0.326583	-0.367464	0.195122	NA	NA	NA	NA	NA	NA
LS180_LARGE_INTESTINE	Colon Adenocarcinoma	1.07525	0.243678	KRAS	p.G12D	0.605	Y	3.97728	3.23549	1.04491	1.06324	3	5.08852	0.669693	2.11776	0.559168	0.321199	0.138476	0.469678	0.0110505	0.331299	0.191049	0.207273	0.137169	-0.138309	0.0503978	-0.926132	-0.0218774	0.0977807	-1.18627	-0.201104	-0.268324
SKMEL5_SKIN	Cutaneous Melanoma	7.00863	0.0595741	NA	NA	NA	NA	3.61235	NA	1.0442	1.06222	4	5.31599	0.881727	2.78826	0.663324	-0.38636	-0.279407	-0.334141	-0.0805084	-0.126923	-0.0462594	-0.307453	0.0235994	-0.125963	0.07211	0.0114786	-0.124111	-0.00786611	NA	NA	NA
HCC44_LUNG	Lung Adenocarcinoma	1.66435	0.256952	KRAS	p.G12C	0.976	Y	2.83996	NA	1.04413	1.06213	4	4.89872	0.551182	1.74299	0.609958	0.700466	0.665018	0.330974	0.406611	0.216865	0.411875	0.621565	-0.144466	0.387664	-0.0910022	-1.44193	0.143507	0.23715	-1.73338	-0.0475235	-0.231918
PANC0504_PANCREAS	Pancreatic Adenocarcinoma	1.17879	0.286032	KRAS	p.G12D	0.25	Y	4.04876	NA	1.04337	1.06103	NA	5.14016	0.692704	2.19052	0.554389	0.573096	0.463979	0.6602	0.198114	0.229918	0.323354	0.419237	-0.27157	0.22169	0.175705	-1.10058	-0.176475	-0.127483	-1.36708	-0.0175032	-0.0241418
SW780_URINARY_TRACT	Bladder Urothelial Carcinoma	3.45575	0.220417	NA	NA	NA	NA	4.09845	NA	1.04325	1.06087	6	4.28974	0.237432	0.750825	-0.149374	0.0456971	-0.0396493	0.476438	-0.0745007	-0.342262	-0.0960534	0.0494289	-0.445476	0.184719	0.398656	-0.233094	-0.283066	-0.224084	NA	NA	NA
RPMI8402_HAEMATOPOIETIC_AND_LYMPHOID_TISSUE	T-Lymphoblastic Leukemia/Lymphoma	6.85414	0.0899266	NA	NA	NA	NA	4.80684	0.974588	1.04316	1.06074	NA	1.14014	-1.26183	-3.99027	-0.794558	-0.675781	-0.601688	-0.502215	-0.325946	-0.457708	-0.364051	-0.623668	0.204328	-0.430375	-0.245678	NA	NA	NA	NA	NA	NA
COLO783_SKIN	Melanoma	5.21817	0.175889	NA	NA	NA	NA	4.11437	2.0417	1.04276	1.06016	4	6.09871	1.21015	3.82684	0.570918	-0.386916	-0.34882	-0.51893	-0.199766	-0.191076	-0.156892	-0.339643	-0.306384	-0.0888939	0.066906	-0.358643	0.231097	0.123906	NA	NA	NA
NCIH2023_LUNG	Lung Adenocarcinoma	2.57382	0.208379	NA	NA	NA	NA	4.10852	2.42187	1.0422	1.05936	4	3.82978	-0.00317544	-0.0100416	-0.356049	0.305233	0.25424	-0.165082	0.111975	0.0196358	0.200538	0.0635589	0.14667	-0.0666387	-0.00510011	-0.1366	-0.107064	-0.0814483	-0.300523	-0.085363	-0.116924
KYM1_SOFT_TISSUE	Embryonal Rhabdomyosarcoma	3.78667	0.11714	NA	NA	NA	NA	3.55336	NA	1.04171	1.05867	NA	5.08879	0.745302	2.35685	0.266778	-0.459663	-0.486554	-0.520429	-0.35974	-0.208533	-0.229055	-0.378289	0.162581	0.0212681	-0.149536	-0.233027	-0.128787	-0.10345	-0.476264	0.14649	-0.0970406
HUH7_LIVER	Hepatocellular Carcinoma	8.94344	0.0355259	NA	NA	NA	NA	4.85649	2.82492	1.04161	1.05853	4	4.93514	0.596709	1.88696	0.348034	0.0518082	-0.215539	-0.154032	-0.0343399	0.177295	0.0883867	-0.152576	0.0828455	0.174045	-0.0945004	-0.0752733	-0.128467	-0.0742838	-0.345546	-0.0569211	-0.256497
BFTC905_URINARY_TRACT	Bladder Urothelial Carcinoma	6.41293	0.11422	NA	NA	NA	NA	3.96717	2.58633	1.04148	1.05834	4	5.73293	1.02907	3.25421	0.701442	0.609091	0.570304	0.548414	0.198798	0.239931	0.423898	0.497118	-0.00190815	0.208742	0.0496215	NA	NA	NA	-0.279809	-0.0504163	-1.86017
NCIN87_STOMACH	Tubular Stomach Adenocarcinoma	9.60411	0.00690948	NA	NA	NA	NA	4.04963	1.75936	1.04139	1.0582	NA	3.69503	-0.059855	-0.189278	-0.440763	0.007586	-0.100688	0.489603	-0.0490961	0.10554	0.0523904	0.0400754	0.0160309	0.135353	0.375108	-0.325321	-0.273172	-0.11501	-0.754617	-0.103942	-0.0494356
NCIH1648_LUNG	Lung Adenocarcinoma	1.56993	0.260045	NA	NA	NA	NA	3.64847	NA	1.04101	1.05767	4	4.58872	0.391426	1.2378	0.24547	0.410056	0.386024	0.564013	0.221111	-0.0332144	0.118059	0.362401	-0.326963	0.169987	0.157276	0.0317395	-0.0331449	-0.424033	-0.240066	0.00459739	-0.143036
JHH7_LIVER	Hepatocellular Carcinoma	1.66714	0.270445	NA	NA	NA	NA	4.67129	2.26816	1.04071	1.05725	4	4.69554	0.48948	1.54787	0.198493	-0.350634	-0.496904	-0.273201	-0.0938525	0.149817	0.0003888	-0.283785	0.49831	-0.0715613	0.102822	-0.173113	-0.199718	-0.0978213	-0.600227	-0.0277372	0.101344
769P_KIDNEY	Renal Clear Cell Carcinoma	6.87619	0.0662461	NA	NA	NA	NA	3.65306	-1.33024	1.0406	1.05708	NA	3.3743	-0.214435	-0.678103	-0.230526	0.258912	0.223893	-0.168878	-0.0848729	0.130602	0.165078	0.150978	0.483509	0.465683	0.158232	0.0278993	-0.0282857	0.0271141	-0.245292	-0.304308	-0.191408
A2780_OVARY	Endometrioid Ovarian Cancer	5.15369	0.102698	NA	NA	NA	NA	4.34199	2.90479	1.04055	1.05701	NA	4.49207	0.449265	1.4207	0.13344	-0.625754	-0.577668	-0.642494	-0.364719	-0.368341	-0.388513	-0.450485	0.517247	-0.175361	-0.129004	-0.0494122	-0.156132	-0.00504999	-0.366797	-0.153319	-0.189733
DBTRG05MG_CENTRAL_NERVOUS_SYSTEM	Glioblastoma	7.9797	0.0395542	NA	NA	NA	NA	3.9991	NA	1.04029	1.05664	5	5.56287	0.932273	2.94811	0.627795	0.194657	0.241412	-0.16274	0.239751	-0.0744565	0.093137	0.293014	-0.474594	0.15558	0.0877674	-0.0880324	0.0229409	0.381152	-0.2766	-0.261454	-0.0188185
SNU1066_UPPER_AERODIGESTIVE_TRACT	Larynx Squamous Cell Carcinoma	6.02673	0.0922973	NA	NA	NA	NA	3.9542	NA	1.03775	1.05302	6	3.95726	0.0525797	0.166272	-0.334536	0.383672	0.33157	0.533128	0.206081	-0.148867	0.0108641	0.183244	-0.643801	0.0775464	0.205494	NA	NA	NA	-0.227352	-0.0909204	-0.140244
MFE319_ENDOMETRIUM	Uterine Adenosquamous Carcinoma	9.01584	0.0266811	NA	NA	NA	NA	3.79286	2.03477	1.03755	1.05274	3	5.17308	0.753083	2.38146	0.61539	0.0492404	-0.0394865	0.148136	-0.276759	-0.105809	-0.376039	0.0665953	-0.168544	0.0894339	0.175926	0.0282338	-0.173339	0.0116143	-0.647865	-0.245411	-0.332421
ANGMCSS_CENTRAL_NERVOUS_SYSTEM	Glioblastoma	1073741824	0.0225027	NA	NA	NA	NA	4.10601	NA	1.03698	1.05193	3	4.77988	0.577761	1.82704	0.521309	0.225269	0.213602	-0.317715	0.212757	0.0246279	0.0952913	0.18254	-0.26027	0.321082	0.342791	NA	NA	NA	-0.586211	-0.0427009	-0.0805091
DU4475_BREAST	Invasive Breast Carcinoma	2.96215	0.151328	NA	NA	NA	NA	3.88655	NA	1.03682	1.0517	6	5.41619	0.932738	2.94958	0.503231	-0.231327	-0.34391	0.0466858	-0.101041	-0.149734	0.00769696	-0.2085	-0.143839	-0.125546	0.0271608	0.251141	0.163602	-0.169649	-0.478906	-0.0149329	-0.0596024
KNS60_CENTRAL_NERVOUS_SYSTEM	Glioblastoma	9.52702	0.0227595	NA	NA	NA	NA	4.02059	NA	1.03664	1.05144	5	3.76932	0.0331408	0.104801	-0.486921	-0.064187	0.0827368	-0.391779	-0.113069	-0.168521	-0.200097	0.0428551	-0.487138	0.271577	-0.305267	-0.413282	0.20351	0.201275	-0.402552	0.067986	-0.103887
GOS3_CENTRAL_NERVOUS_SYSTEM	Glioblastoma	9.3461	0.0405886	NA	NA	NA	NA	3.81558	NA	1.03616	1.05076	3	4.63602	0.494865	1.5649	0.0374476	-0.197453	-0.18465	-0.418505	-0.0652582	-0.300637	-0.212366	-0.363873	-0.537418	0.241125	0.347594	NA	NA	NA	NA	NA	NA
YSCCC_BILIARY_TRACT	Intrahepatic Cholangiocarcinoma	5.64839	0.104488	NA	NA	NA	NA	4.15381	NA	1.03607	1.05064	4	3.3223	-0.249582	-0.789249	-0.49456	-0.140774	-0.0410078	0.442797	0.0262602	-0.0383393	-0.132278	-0.104239	-0.419993	-0.269855	-5.95257e-05	NA	NA	NA	-0.220772	-0.0379063	-0.172218
HS683_CENTRAL_NERVOUS_SYSTEM	Oligodendroglioma	9.89313	0.0104838	NA	NA	NA	NA	3.77505	4.29418	1.03603	1.05058	3	5.30317	0.809845	2.56096	0.583384	0.195592	0.0852947	-0.41868	0.240791	-0.0838072	0.0537429	0.194745	-0.336136	0.510512	0.0875311	-0.462614	-0.459974	0.214821	-0.08434	-0.0968095	-0.167782
DKMG_CENTRAL_NERVOUS_SYSTEM	Glioblastoma	4.05276	0.112449	NA	NA	NA	NA	4.30961	NA	1.03548	1.04979	3	4.75734	0.558178	1.76511	0.300285	0.0855447	0.0652857	-0.464611	0.030605	-0.0821805	0.133985	0.00791756	-0.451841	0.421197	0.181647	-0.210456	0.193309	-0.318444	-0.708363	-0.156194	-0.12483
BL2_HAEMATOPOIETIC_AND_LYMPHOID_TISSUE	Burkitt Lymphoma	4.44605	0.18257	NA	NA	NA	NA	4.32625	NA	1.03514	1.04932	3	0.381112	-1.66488	-5.26481	-0.823328	-0.527718	-0.49977	-0.2385	-0.088326	-0.112273	-0.0703728	-0.471435	0.590379	-0.451133	-0.329868	NA	NA	NA	NA	NA	NA
IM95_STOMACH	Stomach Adenocarcinoma	4.31295	0.15157	NA	NA	NA	NA	3.91552	2.59509	1.03513	1.0493	NA	4.4033	0.300702	0.950904	0.206901	0.286793	0.15482	0.427523	-0.0177794	0.247162	-0.0671428	0.147983	-0.0740427	-0.348771	0.0237751	-0.520307	-0.320163	-0.069636	-0.671167	-0.121514	-0.372782
SNU1214_UPPER_AERODIGESTIVE_TRACT	Larynx Squamous Cell Carcinoma	0.174563	0.481598	NA	NA	NA	NA	3.85699	NA	1.03501	1.04913	3	3.93937	0.0728865	0.230487	-0.0904443	0.319833	0.34827	0.410552	0.017466	-0.0894239	0.059152	0.327794	-0.257764	0.0699381	-0.0522103	NA	NA	NA	NA	NA	NA
LOUNH91_LUNG	Lung Squamous Cell Carcinoma	1073741824	0.189487	NA	NA	NA	NA	3.12433	NA	1.03459	1.04853	2	3.55718	-0.0886314	-0.280277	-0.341365	0.0863145	0.0117149	-0.373648	-0.182517	0.00169537	-0.271739	0.0542024	-0.117491	0.35	0.0773541	-0.219252	-0.0714489	0.0625492	-0.336798	-0.198034	-0.131178
ESS1_ENDOMETRIUM	Endometrial Stromal Sarcoma	1.43162	0.361819	NA	NA	NA	NA	4.22651	2.15381	1.03444	1.04832	NA	4.92542	0.577366	1.82579	0.304159	0.422551	0.350665	-0.383644	-0.110741	0.0916621	0.0489227	0.291888	-0.00817448	0.362709	-0.0758024	0.120582	0.185439	0.011669	-0.162425	-0.182561	-0.170683
SNU1544_LARGE_INTESTINE	Colon Adenocarcinoma	2.6754	0.203103	NA	NA	NA	NA	5.27538	NA	1.034	1.04769	6	4.15895	0.190664	0.602932	0.295411	0.428178	0.448112	0.508923	0.314779	0.419203	0.270388	0.365321	0.0420951	-0.103844	0.12165	NA	NA	NA	-0.359117	-0.398453	-0.350519
MFE296_ENDOMETRIUM	Endometrial Carcinoma	9.18934	0.135703	NA	NA	NA	NA	4.41549	NA	1.03391	1.04757	NA	4.16809	0.252028	0.796984	-0.0503004	-0.543488	-0.51132	-0.521185	-0.411523	-0.21159	-0.527971	-0.422687	0.246357	-0.113044	-0.0343981	0.135159	-0.0631411	0.0420129	-0.287439	-0.308852	-0.321625
TGBC18TKB_LARGE_INTESTINE	Ampullary Carcinoma	9.22079	0.103371	NA	NA	NA	NA	4.47249	NA	1.03337	1.0468	4	4.25735	0.187965	0.594397	0.382386	0.459302	0.367986	0.635911	0.33701	0.0285786	0.35514	0.314079	-0.292068	0.404286	0.275947	NA	NA	NA	-0.541214	-0.0838738	-0.215843
CAL148_BREAST	Breast Invasive Ductal Carcinoma	1073741824	0	NA	NA	NA	NA	3.83592	0.901561	1.03334	1.04675	3	0.762995	-1.48753	-4.70398	-0.864586	-0.452323	-0.475836	0.239373	-0.372006	-0.302567	-0.477303	-0.394418	-0.102288	-0.257717	0.232286	-0.00681669	-0.0841673	-0.132336	NA	NA	NA
TTC709_SOFT_TISSUE	Atypical Teratoid/Rhabdoid Tumor	4.95972	0.160136	NA	NA	NA	NA	4.43763	NA	1.03253	1.04561	3	4.3358	0.315033	0.996223	0.165052	-0.576211	-0.518232	-0.588092	-0.302288	-0.199589	-0.21857	-0.498365	0.560153	0.0317459	-0.175827	-0.0643244	-0.190487	-0.421604	-0.421313	-0.250789	-0.0404648
BOKU_CERVIX	Cervical Squamous Cell Carcinoma	1073741824	0.119042	NA	NA	NA	NA	3.31325	NA	1.0324	1.04543	3	2.45299	-0.603781	-1.90932	-0.533626	0.106415	0.135409	0.0902827	-0.0615042	0.0245422	-0.222244	0.0510332	-0.4533	0.0454205	-0.216322	NA	NA	NA	-0.541543	-0.157787	-0.135783
SKMEL30_SKIN	Cutaneous Melanoma	9.15026	0.0152089	NA	NA	NA	NA	3.57531	NA	1.0322	1.04514	6	5.68149	0.996021	3.14969	0.684793	-0.269211	-0.205658	-0.46216	-0.236411	-0.0193297	-0.300463	-0.132594	0.254796	0.111024	-0.0285071	-0.102723	-0.0797887	-1.28629	-0.377141	-0.29323	-1.48881
ICC8_BILIARY_TRACT	Intrahepatic Cholangiocarcinoma	7.67279	0.185035	NA	NA	NA	NA	3.47379	NA	1.03202	1.04489	4	5.00053	0.593923	1.87815	0.667586	0.579068	0.563653	0.62625	0.421193	0.0480202	0.239264	0.469374	-0.541085	0.16237	0.363287	NA	NA	NA	-0.333337	-0.230627	-0.182574
NCIH1048_LUNG	Small Cell Lung Cancer	6.7792	0.0695852	NA	NA	NA	NA	4.36597	2.55749	1.0318	1.04457	NA	3.33993	-0.133803	-0.423124	-0.724844	-0.565192	-0.637966	-0.28591	-0.258391	-0.439938	-0.279692	-0.476233	0.0513331	-0.108226	-0.23489	-0.210833	-0.0682258	-0.164341	-0.326826	-0.0785859	-0.0781028
SKUT1_SOFT_TISSUE	Uterine Leiomyosarcoma	4.83029	0.206962	NA	NA	NA	NA	4.24413	NA	1.03171	1.04445	NA	3.65394	-0.0488009	-0.154322	-0.54732	-0.389653	-0.242056	-0.597982	-0.495665	-0.0841331	-0.360602	-0.200362	0.533961	0.12494	-0.118989	NA	NA	NA	-0.18691	-0.0748419	-0.191833
UBLC1_URINARY_TRACT	Bladder Urothelial Carcinoma	4.29833	0.13726	NA	NA	NA	NA	4.21568	NA	1.03144	1.04407	4	4.5175	0.411828	1.30231	0.344386	0.395121	0.362318	0.532917	0.40617	0.0786519	0.334396	0.311081	-0.434034	0.125057	-0.111754	-0.287211	-0.125755	-0.0936597	-1.05829	-0.206991	-0.145045
RT112_URINARY_TRACT	Bladder Urothelial Carcinoma	1.21595	0.28118	NA	NA	NA	NA	3.70598	2.63458	1.0314	1.04401	NA	4.77367	0.528851	1.67237	0.49695	0.272508	0.232064	0.532694	-0.0663229	0.126023	-0.0077652	0.292103	0.140212	0.283441	0.450166	-0.410199	-0.141679	-0.121956	-0.696074	-0.0642854	-0.0794814
VMRCRCW_KIDNEY	Renal Cell Carcinoma	5.59253	0.0853771	NA	NA	NA	NA	2.96347	1.57529	1.03127	1.04383	3	3.61546	-0.053485	-0.169134	-0.193549	0.315682	0.342111	-0.0484108	0.0643176	0.211773	0.0885491	0.248621	-0.481419	0.0477179	-0.0606558	-0.0790583	-0.155174	-0.108884	-0.314425	0.0231568	-0.0017093
LAMA84_HAEMATOPOIETIC_AND_LYMPHOID_TISSUE	Chronic Myelogenous Leukemia	0.76027	0.340483	NA	NA	NA	NA	3.54473	1.03693	1.03113	1.04362	4	3.37255	-0.156978	-0.496409	-0.156007	-0.162371	-0.130696	-0.351861	-0.152029	-0.0142918	-0.164043	-0.104747	-0.19863	-0.160728	-0.325147	-0.327037	-0.346196	-0.399205	NA	NA	NA
TM31_CENTRAL_NERVOUS_SYSTEM	Astrocytoma	8.56708	0.0846477	NA	NA	NA	NA	4.10769	NA	1.03107	1.04354	4	4.67815	0.471972	1.49251	0.317841	-0.00988198	0.0743626	-0.291808	0.0410299	-0.153129	0.0239922	0.162899	-0.188917	0.444274	0.18728	NA	NA	NA	-0.245424	-0.0199101	-0.297172
OSC20_UPPER_AERODIGESTIVE_TRACT	Oral Cavity Squamous Cell Carcinoma	9.0937	0.165012	NA	NA	NA	NA	3.36597	2.58571	1.03095	1.04337	4	4.00238	0.113681	0.359491	0.311037	0.458261	0.421939	0.50888	0.236482	0.116958	0.0384579	0.369074	-0.443927	0.0965614	0.348355	NA	NA	NA	-0.351897	0.0258677	-0.317241
SF126_CENTRAL_NERVOUS_SYSTEM	Glioblastoma	4.43359	0.0901569	NA	NA	NA	NA	3.81044	NA	1.03086	1.04324	3	3.65229	-0.0279314	-0.0883268	-0.343939	0.176921	0.115034	-0.396697	-0.135051	0.00365907	-0.060278	0.193166	0.300808	0.472779	0.033309	-0.223553	-0.0421286	0.0740354	-0.519522	-0.159314	-0.0624282
GB1_CENTRAL_NERVOUS_SYSTEM	Glioblastoma	1073741824	0.00341536	NA	NA	NA	NA	3.70819	2.3412	1.03076	1.0431	5	4.32147	0.285587	0.903104	0.0413578	-0.101053	-0.14679	-0.452538	-0.189508	-0.0106885	-0.135737	0.00147147	0.481663	0.300571	-0.000912806	-0.0251905	-0.0130604	0.0343722	-0.323387	-0.0891973	-0.120604
RL952_ENDOMETRIUM	Uterine Adenosquamous Carcinoma	3.8718	0.107741	NA	NA	NA	NA	3.60881	NA	1.02983	1.04179	NA	4.01167	0.121252	0.383431	-0.140275	0.149904	0.21537	0.397248	-0.284138	0.0353183	-0.308044	0.0991664	-0.210633	0.170478	0.42479	-0.0346095	-0.344769	-0.0301537	-0.238908	-0.453177	-0.0335589
SKNAS_AUTONOMIC_GANGLIA	Neuroblastoma	4.31746	0.086042	NA	NA	NA	NA	4.02945	NA	1.02981	1.04176	NA	5.62208	0.94535	2.98946	0.601188	-0.20275	-0.220175	-0.538288	0.0509255	-0.309727	0.0251705	-0.142361	-0.114015	0.285379	-0.0912893	0.0713281	0.0342626	-0.773094	-0.26563	-0.176024	-1.81484
U178_CENTRAL_NERVOUS_SYSTEM	Astrocytoma	7.80318	0.138828	NA	NA	NA	NA	3.54226	NA	1.02965	1.04153	3	3.33178	-0.28142	-0.889927	-0.452605	0.14657	0.0303845	-0.530823	-0.174213	-0.117407	-0.0831683	0.0644352	-0.313212	0.311556	-0.00352189	-0.18623	0.131284	0.0142263	NA	NA	NA
SNGM_ENDOMETRIUM	Endometrial Carcinoma	7.11785	0.0647921	KRAS	p.G12V	0.486	Y	3.61824	1.71839	1.02963	1.04151	NA	5.5073	0.958936	3.03242	0.687273	0.0413229	0.162867	0.198087	-0.203915	0.2609	-0.166398	0.0224893	-0.472116	0.0158261	0.0820742	-0.0199431	-0.0299367	0.0213944	-0.553956	-0.237629	-0.137388
OACM51_OESOPHAGUS	Esophageal Adenocarcinoma	6.8251	0.0865403	NA	NA	NA	NA	4.14893	NA	1.02927	1.04099	NA	2.27583	-0.758301	-2.39796	-0.606346	-0.518275	-0.455654	-0.36185	-0.263368	0.0510186	-0.0790324	-0.403921	0.512261	-0.347642	-0.289181	NA	NA	NA	-0.232706	-0.210031	0.0590336
A204_SOFT_TISSUE	Embryonal Rhabdomyosarcoma	4.23747	0.163431	NA	NA	NA	NA	3.74953	NA	1.029	1.0406	NA	3.55485	-0.108442	-0.342924	-0.283696	-0.405396	-0.281803	-0.407916	-0.120954	-0.0592341	-0.144278	-0.353403	0.347544	-0.169551	-0.0202927	0.106496	-0.248736	0.147796	NA	NA	NA
A3KAW_HAEMATOPOIETIC_AND_LYMPHOID_TISSUE	Diffuse Large B-Cell Lymphoma, NOS	3.54469	0.190911	NA	NA	NA	NA	5.10014	3.25125	1.02884	1.04038	3	2.07319	-0.819247	-2.59069	-0.640846	-0.421481	-0.491902	-0.357633	-0.23547	-0.243535	-0.382279	-0.416053	-0.305245	-0.529989	-0.352341	-0.25911	0.529272	0.314539	-0.441958	0.00225963	-0.033564
WAOSEL_HAEMATOPOIETIC_AND_LYMPHOID_TISSUE	Chronic Lymphocytic Leukemia/Small Lymphocytic Lymphoma	9.7379	0.00836311	NA	NA	NA	NA	1.97085	NA	1.02872	1.04021	6	0.827053	-1.43566	-4.53995	-0.579525	-0.390159	-0.337027	-0.0888412	0.0331908	0.0100419	-0.223183	-0.383511	-0.419994	-0.384224	-0.0749658	NA	NA	NA	-0.226688	-0.28356	-0.405868
HUPT4_PANCREAS	Pancreatic Adenocarcinoma	3.90094	0.146792	KRAS	p.G12V	0.437	Y	3.39917	2.51678	1.0287	1.04018	4	4.34793	0.264159	0.835345	0.450468	0.517008	0.475586	0.632094	0.270296	0.215209	0.172446	0.401547	-0.273875	-0.199204	0.0822178	-0.559934	-0.088206	-0.0990061	-1.57018	0.0125987	-0.231295
GCT_SOFT_TISSUE	Undifferentiated Pleomorphic Sarcoma/Malignant Fibrous Histiocytoma/High-Grade Spindle Cell Sarcoma	6.0487	0.0856029	NA	NA	NA	NA	3.28244	NA	1.02857	1.04001	4	5.27474	0.739761	2.33933	0.60337	0.216861	0.168453	-0.543886	0.0202595	0.0943913	0.0277608	0.278082	0.404635	0.351197	-0.104159	NA	NA	NA	-0.148389	-0.0186165	-0.239019
EFO27_OVARY	Mucinous Ovarian Cancer	9.28258	0.166619	NA	NA	NA	NA	4.13175	NA	1.02853	1.03994	NA	3.96118	0.110105	0.348184	-0.22423	-0.110797	0.0870695	0.113635	-0.162846	-0.261361	-0.105714	-0.0157482	-0.476594	0.100167	-0.266583	-0.0478991	0.002175	0.0896811	-0.306051	-0.0284144	-0.446735
TE1_OESOPHAGUS	Esophageal Squamous Cell Carcinoma	9.58334	0.0343666	NA	NA	NA	NA	4.03474	NA	1.02795	1.03912	2	4.97887	0.622171	1.96748	0.479661	0.389478	0.392398	0.25123	-0.135419	-0.0391344	0.152906	0.296076	0.101601	0.166975	0.109857	0.015922	-0.0384562	-0.0435123	-0.463987	-0.125945	-0.250338
786O_KIDNEY	Renal Clear Cell Carcinoma	2.69146	0.241156	NA	NA	NA	NA	4.34696	NA	1.02738	1.03831	6	2.8818	-0.466785	-1.4761	-0.551044	0.290705	0.312609	-0.234951	-0.0292247	0.282741	0.109001	0.315039	0.505229	0.343298	0.0806847	0.0736241	0.0470925	0.143176	-0.181398	-0.0150631	-0.113015
RO82W1_THYROID	Follicular Thyroid Cancer	5.34509	0.122869	NA	NA	NA	NA	2.43296	NA	1.02702	1.03781	5	4.08741	0.163281	0.516339	0.464478	0.480819	0.556482	-0.292377	0.250503	0.350414	-0.0553443	0.522474	-0.402325	-0.033886	-0.0164167	NA	NA	NA	NA	NA	NA
RMGI_OVARY	Clear Cell Ovarian Cancer	9.09285	0.04143	NA	NA	NA	NA	2.46728	1.85912	1.02516	1.03518	NA	4.2808	0.245774	0.777207	0.524691	0.360575	0.46711	0.439859	0.302682	0.427962	-0.21697	0.412124	-0.134659	-0.125911	-0.0253195	-0.0481702	-0.214043	-0.00699691	-0.28137	-0.122172	0.0681385
SKNBE2_AUTONOMIC_GANGLIA	Neuroblastoma	4.47723	0.20621	NA	NA	NA	NA	4.74524	NA	1.02512	1.03512	3	4.62535	0.45327	1.43337	0.0860582	-0.552849	-0.616944	-0.530951	-0.20331	-0.372631	-0.239181	-0.501161	0.321912	-0.273087	-0.23889	-0.240204	-0.119256	-0.103928	-1.0626	0.00712575	0.340609
UPCISCC116_UPPER_AERODIGESTIVE_TRACT	Oral Cavity Squamous Cell Carcinoma	5.73763	0.118408	NA	NA	NA	NA	1.73985	NA	1.025	1.03496	4	1.99984	-0.869607	-2.74994	0.198978	0.380948	0.398147	0.394504	0.315536	-0.234486	0.354716	0.323233	-0.573948	-0.172976	0.0168969	NA	NA	NA	-0.287034	-0.142681	-0.104729
LNCAPCLONEFGC_PROSTATE	Prostate Adenocarcinoma	3.6374	0.151872	NA	NA	NA	NA	3.91648	3.40156	1.02435	1.03404	NA	1.56555	-1.17861	-3.72709	-0.860266	-0.429336	-0.468542	0.0348365	-0.341268	-0.304784	-0.345942	-0.472067	-0.327342	-0.476614	-0.348136	0.109987	-0.0496541	0.083423	-0.358408	-0.185289	-0.324992
G361_SKIN	Melanoma	4.01087	0.117178	NA	NA	NA	NA	4.37434	NA	1.02398	1.03352	4	5.25782	0.877204	2.77396	0.39649	-0.368915	-0.357634	-0.455212	-0.217447	-0.0845942	-0.226822	-0.280205	0.469007	0.0726797	0.305175	-0.134943	-0.341386	0.145603	NA	NA	NA
HDMB03_CENTRAL_NERVOUS_SYSTEM	Medulloblastoma	4.50282	0.128774	NA	NA	NA	NA	2.33056	NA	1.02376	1.03321	3	0.809844	-1.44017	-4.55421	-0.50645	-0.452946	-0.458843	-0.286627	-0.014398	-0.109066	-0.0610753	-0.382044	0.283759	-0.548055	-0.0598115	NA	NA	NA	NA	NA	NA
SCC3_HAEMATOPOIETIC_AND_LYMPHOID_TISSUE	Mature B-Cell Neoplasms	8.83045	0.0243	NA	NA	NA	NA	2.16993	NA	1.02349	1.03283	3	2.59393	-0.534437	-1.69004	0.125182	0.154899	0.175081	0.0219372	0.217045	-0.137233	0.0517947	0.0902761	-0.54957	-0.334468	0.0921155	NA	NA	NA	NA	NA	NA
CH157MN_CENTRAL_NERVOUS_SYSTEM	Meningioma	8.60774	0.0235429	NA	NA	NA	NA	3.6792	NA	1.02299	1.03213	4	5.25255	0.785587	2.48424	0.646333	0.464383	0.440096	-0.442411	0.225264	0.143739	0.271701	0.428304	0.428514	0.171468	-0.221685	-0.0528424	0.144179	-0.851676	-0.309038	-0.0802087	-1.82891
MEL290_UVEA	Uveal Melanoma	1073741824	0.10481	NA	NA	NA	NA	3.89045	NA	1.02272	1.03174	3	3.67358	-0.0117608	-0.0371908	-0.131469	-0.0565238	-0.0260135	-0.268259	0.0868541	0.266936	-0.0496373	-0.0739703	-0.117563	0.279144	0.0881517	NA	NA	NA	-0.63533	-0.0873057	-0.0813169
ONDA9_CENTRAL_NERVOUS_SYSTEM	Glioblastoma	5.10466	0.0973104	NA	NA	NA	NA	2.94298	NA	1.02261	1.03158	NA	4.74105	0.510028	1.61285	0.538986	0.000798433	0.0140346	-0.322457	0.0049947	0.113929	0.0439376	-0.0568208	-0.286756	0.0513684	0.241715	NA	NA	NA	-0.464733	-0.118254	0.00724652
CL11_LARGE_INTESTINE	Colon Adenocarcinoma	5.91772	0.116507	KRAS	p.Q61H	0.471	Y	3.93829	1.65864	1.0223	1.03115	3	6.11068	1.20135	3.79899	0.725516	0.423611	0.417762	0.422506	0.168831	0.361256	0.220392	0.375867	0.0748586	0.0344352	0.154658	-1.40411	-0.146695	-0.0547703	-0.861628	0.0805473	-0.291261
NCIH28_PLEURA	Pleural Mesothelioma, Epithelioid Type	5.43432	0.0966826	NA	NA	NA	NA	3.43696	0.488473	1.02208	1.03085	6	4.13457	0.220992	0.698838	0.29994	-0.146712	0.0277932	-0.330842	-0.124543	-0.0779767	-0.225126	-0.0905934	0.382301	0.151544	0.0643183	0.355201	-0.39794	0.125382	-0.190085	-0.243993	-0.136048
OVK18_OVARY	Endometrioid Ovarian Cancer	1.81034	0.228242	KRAS	p.A59G	0.667		3.20945	NA	1.02176	1.03039	NA	3.34723	-0.14029	-0.443637	-0.362448	-0.444738	-0.460621	-0.462029	-0.375157	0.0631868	-0.453965	-0.400062	0.327855	0.011656	0.149394	NA	NA	NA	-0.682668	-0.120378	-0.105689
SNU466_CENTRAL_NERVOUS_SYSTEM	Glioblastoma	2.74696	0.217566	NA	NA	NA	NA	3.75596	NA	1.02168	1.03028	3	3.84408	0.0371295	0.117414	0.107686	0.0719674	0.0946409	-0.305283	-0.0371552	0.132861	-0.280748	0.05024	-0.504313	0.107142	0.171234	NA	NA	NA	NA	NA	NA
RD_SOFT_TISSUE	Embryonal Rhabdomyosarcoma	9.08994	0.07714	NA	NA	NA	NA	3.61117	NA	1.02159	1.03015	2	5.81515	1.06055	3.35375	0.582048	-0.372832	-0.425916	-0.532873	-0.223045	0.0531103	-0.0747929	-0.250817	0.308962	0.429655	0.236982	-0.00404043	-0.0907798	-0.980935	-0.297493	-0.136519	-2.07323
BHY_UPPER_AERODIGESTIVE_TRACT	Oral Cavity Squamous Cell Carcinoma	5.92521	0.0641965	NA	NA	NA	NA	3.72683	3.25485	1.02154	1.03009	4	4.47313	0.306669	0.969773	0.0954226	0.538677	0.432871	0.467175	0.0319246	-0.232909	0.142548	0.430513	-0.666174	0.0271684	-0.0573694	-0.0137875	-0.130895	0.00514286	-0.328979	-0.154691	-0.113568
SIMA_AUTONOMIC_GANGLIA	Neuroblastoma	1073741824	0.159281	NA	NA	NA	NA	4.12681	NA	1.0213	1.02975	3	3.89126	0.0891482	0.281911	-0.261268	-0.491903	-0.489413	-0.471202	-0.195727	-0.429033	-0.346092	-0.374116	0.0437045	-0.294672	-0.369223	NA	NA	NA	-0.679389	-0.110676	-0.0943418
OVISE_OVARY	Clear Cell Ovarian Cancer	4.17183	0.105369	NA	NA	NA	NA	3.34341	2.1391	1.02124	1.02967	5	3.9477	0.143292	0.453131	0.197278	0.00805938	0.195609	0.396066	0.0151284	0.040232	-0.310209	0.0325878	-0.560218	-0.112029	0.0379474	-0.21977	-0.0788536	-0.117015	-0.227935	-0.174479	-0.00510146
ICC4_BILIARY_TRACT	Intrahepatic Cholangiocarcinoma	3.74913	0.183558	NA	NA	NA	NA	3.66221	NA	1.02112	1.02949	4	4.05942	0.141376	0.447069	0.239423	0.466016	0.435701	0.581567	0.281477	0.367826	0.0494036	0.392708	-0.33665	0.342058	0.312535	NA	NA	NA	-0.467997	-0.0987412	-0.128151
NCIH226_LUNG	Pleural Mesothelioma, Epithelioid Type	5.36824	0.133921	NA	NA	NA	NA	3.41414	1.82971	1.02107	1.02942	NA	4.29957	0.300413	0.94999	0.334398	0.302265	0.406011	-0.314071	-0.181786	0.244129	-0.221012	0.367998	0.498743	0.289481	-0.137782	NA	NA	NA	-0.341863	-0.225199	-0.0416722
ACCMESO1_PLEURA	Pleural Mesothelioma, Epithelioid Type	9.66447	0.00667727	NA	NA	NA	NA	3.34908	NA	1.02081	1.02906	4	2.37579	-0.690249	-2.18276	-0.551508	-0.0335512	0.147783	-0.258317	-0.133331	-0.0132827	-0.144544	-0.0448494	0.176367	-0.273891	-0.237239	-0.0486856	-0.102949	0.00325557	-0.289876	-0.188718	-0.0949636
SKMEL24_SKIN	Melanoma	9.17732	0.15657	NA	NA	NA	NA	3.48285	1.56785	1.02024	1.02825	NA	6.4074	1.40094	4.43017	0.754939	0.272189	0.304294	-0.330336	0.281525	0.18119	0.157353	0.25791	-0.436652	0.186167	-0.00809304	NA	NA	NA	-0.434098	-0.032229	-0.248912
UACC257_SKIN	Melanoma	7.78223	0.0406769	NA	NA	NA	NA	3.58135	0.757377	1.01991	1.02779	NA	6.01917	1.19729	3.78615	0.688177	-0.402331	-0.2706	-0.418385	-0.221487	0.113893	-0.338486	-0.293708	0.193233	-0.387368	-0.184805	-0.0420671	-0.0360999	-0.0103314	-0.334617	-0.427667	-0.376611
STM9101_SOFT_TISSUE	Rhabdoid Cancer	1073741824	0.03871	NA	NA	NA	NA	3.59813	NA	1.01965	1.02742	6	1.76954	-0.929261	-2.93858	-0.55345	-0.497745	-0.492916	-0.391602	-0.290504	-0.30246	-0.269423	-0.39771	-0.325799	-0.409863	-0.237843	NA	NA	NA	NA	NA	NA
SNU308_BILIARY_TRACT	Gallbladder Adenocarcinoma, NOS	8.6251	0.0811952	NA	NA	NA	NA	4.08236	NA	1.01826	1.02548	3	4.64378	0.390401	1.23456	0.0263905	0.453508	0.379575	0.553278	0.0639508	-0.132666	0.27604	0.269815	-0.0460199	-0.0609157	-0.0618243	NA	NA	NA	-0.309416	0.101084	-0.148667
KYSE510_OESOPHAGUS	Esophageal Squamous Cell Carcinoma	5.10989	0.219514	NA	NA	NA	NA	3.70598	1.351	1.01774	1.02475	6	3.5932	-0.142064	-0.449246	-0.135212	0.293324	0.129954	0.47847	-0.00932304	0.217956	0.306492	0.177969	0.407654	-0.0751941	0.396571	-0.159979	-0.0223235	-0.134919	-0.45294	-0.16676	-0.0718435
NCIH1092_LUNG	Small Cell Lung Cancer	3.99	0.131441	NA	NA	NA	NA	4.10434	2.03724	1.01742	1.0243	4	1.9797	-0.792567	-2.50632	-0.718514	-0.656355	-0.652482	-0.373465	-0.299932	-0.595423	-0.310978	-0.545427	-0.139569	-0.437584	-0.477432	NA	NA	NA	-0.369794	-0.147812	-0.252183
NCIH1838_LUNG	Lung Adenocarcinoma	1073741824	0.0992884	NA	NA	NA	NA	3.89821	2.03672	1.01742	1.02429	3	5.00992	0.647155	2.04648	0.531272	0.460931	0.41772	0.460809	0.0153088	0.1763	0.2107	0.359249	-0.113431	0.0154775	-0.201251	-0.000565709	-0.0189183	0.131395	NA	NA	NA
KMH2_HAEMATOPOIETIC_AND_LYMPHOID_TISSUE	Hodgkin Lymphoma	9.96185	0.00616336	NA	NA	NA	NA	3.46858	NA	1.0173	1.02413	4	1.70496	-0.958361	-3.0306	-0.636648	-0.383436	-0.350896	-0.411893	-0.237202	-0.155162	-0.22758	-0.378943	0.260726	-0.272534	-0.249262	NA	NA	NA	NA	NA	NA
K029AX_SKIN	Cutaneous Melanoma	7.2072	0.0579834	NA	NA	NA	NA	3.62761	NA	1.01723	1.02403	3	5.26905	0.849277	2.68565	0.582794	-0.356622	-0.24637	-0.400431	-0.151441	0.0212364	-0.289723	-0.264603	-0.0618132	-0.156532	-0.104367	-0.0986239	-0.164226	-0.0574822	-0.227293	-0.0653326	-0.0462232
SNU886_LIVER	Hepatocellular Carcinoma	5.03448	0.211149	NA	NA	NA	NA	4.18507	NA	1.01703	1.02375	3	4.21082	0.196722	0.622089	-0.121918	0.375155	0.295769	-0.00884328	0.195858	0.114927	0.29834	0.288082	0.106572	0.514465	0.0332191	0.06262	0.0351186	-0.0120754	-0.116691	-0.0590328	-0.194098
BT16_SOFT_TISSUE	Atypical Teratoid/Rhabdoid Tumor	1073741824	0.188893	NA	NA	NA	NA	3.46467	NA	1.0169	1.02356	3	4.06723	0.227718	0.720107	0.209009	-0.341546	-0.186866	-0.493784	-0.234049	0.126512	-0.237695	-0.243635	0.66392	-0.332652	0.021807	-0.0542885	-0.272398	-0.0398924	-0.514711	-0.624494	-0.190217
YH13_CENTRAL_NERVOUS_SYSTEM	Glioblastoma	1073741824	0.0913589	NA	NA	NA	NA	4.19456	NA	1.01653	1.02305	6	4.9477	0.573334	1.81304	0.289954	0.33252	0.287802	-0.310711	0.1039	-0.176502	0.340985	0.162027	-0.409352	0.41655	0.194298	NA	NA	NA	-0.621248	-0.15982	-0.221646
JURLMK1_HAEMATOPOIETIC_AND_LYMPHOID_TISSUE	Chronic Myelogenous Leukemia	3.42099	0.168885	NA	NA	NA	NA	4.0045	1.1577	1.01547	1.02156	2	3.90739	0.159947	0.505796	0.0109383	-0.388188	-0.201857	-0.460845	-0.266288	0.0643167	-0.3129	-0.182783	-0.0881103	-0.223907	-0.41387	NA	NA	NA	-0.504172	-0.0278344	-0.00133155
SKNMC_BONE	Ewing Sarcoma	7.82718	0.192568	NA	NA	NA	NA	4.18269	NA	1.01519	1.02117	3	2.59407	-0.570913	-1.80539	-0.528885	-0.66513	-0.57295	-0.529815	-0.375796	-0.23503	-0.394166	-0.493373	0.494315	-0.103122	-0.0169131	-0.099983	-0.13774	-0.117139	-0.73084	0.0127404	-0.10771
UMRC3_KIDNEY	Renal Clear Cell Carcinoma	4.73502	0.106417	NA	NA	NA	NA	1.15056	NA	1.01496	1.02085	7	2.42948	-0.703573	-2.22489	0.196163	0.345712	0.399256	0.24258	0.297343	0.0832454	-0.0910254	0.263006	-0.749967	-0.0617738	-0.0620062	NA	NA	NA	-0.191912	-0.213401	-0.285855
SF295_CENTRAL_NERVOUS_SYSTEM	Glioblastoma	9.02015	0.0198998	NA	NA	NA	NA	3.76871	2.88935	1.01456	1.02028	4	4.56547	0.423463	1.33911	0.367954	0.204667	0.00394906	-0.448534	-0.0134985	0.0362919	0.110555	0.147434	0.322437	0.219903	0.178424	-0.323157	-0.551772	-0.0805788	-0.604192	-0.231611	-0.294903
AGS_STOMACH	Stomach Adenocarcinoma	0.844277	0.312506	KRAS	p.G12D	0.432	Y	5.02989	NA	1.01374	1.01914	3	5.25691	0.805644	2.54767	0.559046	0.31601	0.200042	0.370627	-0.210242	0.217894	-0.00649964	0.0977114	0.327556	0.341489	0.192098	-1.38098	-0.142911	-0.0162151	-1.31169	-0.329728	-0.0655787
143B_BONE	Osteosarcoma	8.97926	0.0198178	KRAS	p.I187V	0.393		5.96486	NA	1.01361	1.01896	4	5.09951	0.717061	2.26755	0.646392	0.164679	0.162691	-0.430599	0.137676	0.0408942	0.135197	0.212724	0.512874	0.105669	-0.0996394	-0.241486	0.0165324	0.0889341	-0.550713	0.0257332	-0.168516
143B_BONE	Osteosarcoma	8.97926	0.0198178	KRAS	p.A59T	0.508		5.96486	NA	1.01361	1.01896	4	5.09951	0.717061	2.26755	0.646392	0.164679	0.162691	-0.430599	0.137676	0.0408942	0.135197	0.212724	0.512874	0.105669	-0.0996394	-0.241486	0.0165324	0.0889341	-0.550713	0.0257332	-0.168516
KNS42_CENTRAL_NERVOUS_SYSTEM	Glioblastoma	6.04265	0.097943	NA	NA	NA	NA	3.9991	2.05333	1.01283	1.01787	4	2.53478	-0.537066	-1.69835	-0.695586	-0.448175	-0.510726	-0.459958	-0.372604	-0.328097	-0.129575	-0.415879	-0.070421	-0.0275498	0.107797	0.0816458	-0.0666884	-0.00116495	-0.446242	-0.00409426	-0.262288
PK45H_PANCREAS	Pancreatic Adenocarcinoma	4.30367	0.167515	KRAS	p.G12D	0.868	Y	4.53045	NA	1.01281	1.01783	2	5.23901	0.795566	2.5158	0.590568	0.390322	0.267415	0.14468	0.154645	0.0667643	0.382305	0.221509	0.0603791	0.171024	-0.127142	NA	NA	NA	-2.90439	-0.208914	-0.233051
HEC59_ENDOMETRIUM	Endometrial Carcinoma	9.29534	0.025017	NA	NA	NA	NA	4.31759	NA	1.01267	1.01764	6	3.81523	-0.016801	-0.0531295	-0.526898	-0.407927	-0.460433	-0.186149	-0.346778	-0.114678	-0.387507	-0.327688	0.398582	0.0434517	0.0656961	-0.0281996	0.0299007	-0.637846	-0.37778	-0.0823555	-0.629737
DND41_HAEMATOPOIETIC_AND_LYMPHOID_TISSUE	T-Lymphoblastic Leukemia/Lymphoma	4.59347	0.155788	KRAS	p.K185fs	0.432		4.14078	0.702217	1.01267	1.01764	NA	2.68597	-0.481817	-1.52364	-0.46625	-0.440218	-0.392013	-0.351579	-0.182952	-0.307731	-0.297454	-0.417209	0.362971	-0.415541	0.0704438	-0.00872758	-0.177683	-0.617522	NA	NA	NA
HPBALL_HAEMATOPOIETIC_AND_LYMPHOID_TISSUE	T-Lymphoblastic Leukemia/Lymphoma	4.23306	0.0861646	NA	NA	NA	NA	4.26078	NA	1.01242	1.0173	3	1.0006	-1.34296	-4.24683	-0.770774	-0.627537	-0.613503	-0.438334	-0.327411	-0.423815	-0.355192	-0.569653	0.173167	-0.414364	-0.133305	NA	NA	NA	NA	NA	NA
HA1E_KIDNEY	Immortalized Embyonic Kidney Cells	1073741824	0.223351	NA	NA	NA	NA	4.40939	NA	1.01233	1.01716	3	3.79084	0.0289573	0.0915709	-0.485807	0.133824	0.148575	-0.381629	-0.179368	0.0769648	-0.143819	0.101296	0.248471	0.445995	0.139069	NA	NA	NA	-0.431329	-0.291464	-0.316709
DL_SOFT_TISSUE	Atypical Teratoid/Rhabdoid Tumor	4.56872	0.192083	NA	NA	NA	NA	3.90014	NA	1.01227	1.01708	3	3.78569	0.0778313	0.246124	-0.274315	-0.618783	-0.536515	-0.456725	-0.264331	-0.26488	-0.417149	-0.494564	0.0652014	-0.209491	-0.219283	NA	NA	NA	NA	NA	NA
EN_ENDOMETRIUM	Endometrial Carcinoma	9.5401	0.0293737	NA	NA	NA	NA	4.82018	4.21326	1.01163	1.01619	3	3.52334	-0.052682	-0.166595	-0.386581	-0.586736	-0.502754	-0.493528	-0.378332	-0.317712	-0.558721	-0.448575	-0.275742	-0.335839	-0.19303	-0.139944	0.105058	-0.0870788	-0.697345	-0.0441685	-0.168776
HT_HAEMATOPOIETIC_AND_LYMPHOID_TISSUE	Diffuse Large B-Cell Lymphoma, NOS	6.78817	0.103711	NA	NA	NA	NA	4.41954	NA	1.01138	1.01584	3	1.01135	-1.30951	-4.14102	-0.772217	-0.548114	-0.553197	-0.44232	-0.411077	-0.31293	-0.321072	-0.494886	0.508066	-0.382675	-0.462617	NA	NA	NA	-0.217961	0.0555529	-0.101977
U2904_HAEMATOPOIETIC_AND_LYMPHOID_TISSUE	Diffuse Large B-Cell Lymphoma, NOS	9.63384	0.010836	NA	NA	NA	NA	5.0027	NA	1.01127	1.01568	6	0.387001	-1.66965	-5.2799	-0.863734	-0.528081	-0.591474	-0.459762	-0.169394	-0.4064	-0.11484	-0.552478	0.469953	-0.295284	-0.41792	NA	NA	NA	-0.197217	-0.123191	-0.0937261
RCK8_HAEMATOPOIETIC_AND_LYMPHOID_TISSUE	Germinal Center B-Cell Type	4.38215	0.0824533	NA	NA	NA	NA	3.53107	NA	1.01086	1.01511	3	1.31243	-1.16034	-3.66933	-0.526351	-0.403577	-0.405859	-0.290287	-0.152458	-0.0285138	-0.271241	-0.352471	-0.179056	-0.325265	-0.31636	NA	NA	NA	NA	NA	NA
TFK1_BILIARY_TRACT	Extrahepatic Cholangiocarcinoma	2.88881	0.173478	NA	NA	NA	NA	4.42694	NA	1.00996	1.01385	4	4.4913	0.353212	1.11695	0.395078	0.412198	0.274741	0.486276	0.112877	0.0455207	0.0980366	0.300919	0.101983	0.135156	0.214834	NA	NA	NA	-0.19223	-0.132447	-0.209043
SNU840_OVARY	Brenner Tumor, Malignant	7.69759	0.0622904	NA	NA	NA	NA	3.21568	NA	1.00983	1.01368	4	4.01241	0.11239	0.355409	-0.100422	0.451725	0.553534	0.353589	0.0317608	0.0552569	-0.154882	0.415747	-0.0613152	0.268486	0.0579762	-0.268866	-0.0488961	-0.0748691	-0.338125	-0.123055	-0.246671
G402_SOFT_TISSUE	Renal Cell Carcinoma	4.25331	0.11667	NA	NA	NA	NA	3.01614	NA	1.00957	1.01332	NA	3.11052	-0.362089	-1.14503	-0.469275	-0.398073	-0.346172	-0.526906	-0.213956	0.0405749	-0.362733	-0.287939	0.385633	0.240995	-0.33298	0.100682	-0.190521	0.165095	-0.21542	-0.322999	-0.0109548
NCIH2004RT_SOFT_TISSUE	Rhabdoid Cancer	1073741824	0.0736905	NA	NA	NA	NA	3.61471	NA	1.00953	1.01325	3	4.75165	0.490616	1.55146	0.386983	-0.354585	-0.259658	-0.47877	-0.0732635	-0.0537939	-0.243044	-0.290417	0.329853	0.304012	-0.180136	0.0759875	0.0309273	0.218357	-0.348508	-0.0826133	-0.0171179
HS611T_HAEMATOPOIETIC_AND_LYMPHOID_TISSUE	Hodgkin Lymphoma	1073741824	0	NA	NA	NA	NA	3.65306	NA	1.00947	1.01317	3	1.45175	-1.13461	-3.58795	-0.791076	-0.380259	-0.436241	-0.314627	-0.254726	-0.227709	-0.315866	-0.405279	0.455448	-0.270689	-0.453108	NA	NA	NA	NA	NA	NA
93T449_SOFT_TISSUE	Well-Differentiated Liposarcoma	9.31012	0.012091	NA	NA	NA	NA	3.88362	NA	1.00934	1.01299	6	3.853	0.0266192	0.0841772	-0.028027	0.340991	0.276901	-0.370388	0.0841305	-0.0417991	0.0739935	0.273038	-0.327055	0.422988	0.0638263	NA	NA	NA	-0.164194	0.0030874	-0.0111147
PC3_PROSTATE	Prostate Adenocarcinoma	1073741824	0.0396611	NA	NA	NA	NA	2.16993	NA	1.00932	1.01296	3	5.1548	0.668024	2.11248	0.686414	0.546186	0.533463	0.453741	0.266276	-0.0389887	0.0606676	0.498627	-0.268972	0.0190646	0.0809749	-0.104574	-0.204105	0.04868	-0.420749	-0.0585513	-0.11995
HOS_BONE	Osteosarcoma	7.39461	0.0734263	NA	NA	NA	NA	4.62	NA	1.00906	1.0126	2	3.08814	-0.349889	-1.10645	-0.536416	-0.36987	-0.409958	-0.512814	-0.277405	-0.161478	-0.195128	-0.298884	0.534656	0.0562825	-0.198228	NA	NA	NA	NA	NA	NA
YD15_SALIVARY_GLAND	Oral Cavity Squamous Cell Carcinoma	6.99181	0.0554629	NA	NA	NA	NA	3.79701	NA	1.00882	1.01226	4	3.68037	-0.071566	-0.226312	-0.18049	0.415267	0.405626	0.364429	0.134639	0.176259	0.167267	0.385668	0.321362	0.0550378	-0.201131	NA	NA	NA	-0.358188	-0.0777401	-0.0951802
TM87_SOFT_TISSUE	Atypical Teratoid/Rhabdoid Tumor	5.05865	0.260139	NA	NA	NA	NA	3.42626	NA	1.00876	1.01218	NA	4.97644	0.624821	1.97586	0.200054	-0.518949	-0.471926	-0.553394	-0.280585	-0.321985	-0.36417	-0.418482	-0.345867	0.11584	-0.0987254	0.0948603	-0.158776	0.171528	NA	NA	NA
COLO668_LUNG	Small Cell Lung Cancer	5.94771	0.102688	KRAS	p.G12V	0.971	Y	4.37434	0.452745	1.00827	1.01149	3	4.26253	0.392448	1.24103	-0.056824	-0.469769	-0.525631	0.281457	-0.0427841	-0.407753	-0.0851577	-0.410657	-0.121503	-0.314737	-0.435958	NA	NA	NA	NA	NA	NA
C75_LARGE_INTESTINE	Colon Adenocarcinoma	9.28153	0.219824	NA	NA	NA	NA	3.16993	NA	1.00824	1.01145	4	2.28187	-0.733657	-2.32003	-0.261202	0.045876	0.0274204	0.5216	0.264	0.284558	0.201381	-0.03925	-0.0351937	-0.420933	0.0231666	NA	NA	NA	-0.97624	-0.175344	-0.518807
CHLA06ATRT_SOFT_TISSUE	Atypical Teratoid/Rhabdoid Tumor	7.12369	0.140765	NA	NA	NA	NA	2.43029	NA	1.0081	1.01126	NA	3.171	-0.275858	-0.87234	0.385317	-0.148797	0.146373	-0.199842	0.164474	0.023501	-0.175893	0.00208216	-0.147744	-0.338313	0.0103348	NA	NA	NA	-0.228112	-0.0418363	-0.316232
MON_SOFT_TISSUE	Atypical Teratoid/Rhabdoid Tumor	2.57356	0.162656	NA	NA	NA	NA	3.83895	NA	1.00767	1.01066	3	4.70662	0.529822	1.67544	0.243774	-0.218772	-0.208189	-0.531829	-0.243654	-0.260153	-0.133655	-0.12107	0.334061	0.169502	0.0773188	NA	NA	NA	-0.602805	-0.513995	-0.519056
PECAPJ49_UPPER_AERODIGESTIVE_TRACT	Oral Cavity Squamous Cell Carcinoma	5.92907	0.0960674	NA	NA	NA	NA	3.37712	NA	1.00735	1.01021	3	3.82396	0.010883	0.0344149	-0.00970278	0.478837	0.516519	0.48693	0.209853	0.106653	0.040304	0.478088	-0.289467	0.0530583	0.221496	-0.147338	-0.185634	0.331915	-0.185832	-0.115423	-0.0945983
IHH4_THYROID	Papillary Thyroid Cancer	7.1634	0.0625078	NA	NA	NA	NA	3.52857	NA	1.00688	1.00956	3	4.26748	0.282637	0.893776	0.471314	0.441335	0.438716	-0.330592	0.102831	0.142126	0.25313	0.391652	0.106585	0.0541289	-0.242604	NA	NA	NA	-0.2904	-0.228317	-0.0358901
HOTHC_THYROID	Anaplastic Thyroid Cancer	9.67976	0.00917298	NA	NA	NA	NA	3.91839	NA	1.00686	1.00953	4	3.48953	-0.121509	-0.384245	-0.12565	0.0557595	0.202767	0.00164306	0.261503	0.227036	0.0435828	0.0845706	-0.389829	0.0041457	-0.138831	NA	NA	NA	-0.204867	-0.126899	-0.909196
CMLT1_HAEMATOPOIETIC_AND_LYMPHOID_TISSUE	Chronic Myelogenous Leukemia	4.54704	0.129038	NA	NA	NA	NA	4.77926	2.39163	1.0067	1.00931	NA	3.39357	-0.128763	-0.407184	-0.367418	-0.506957	-0.439114	-0.407955	-0.225236	-0.436156	-0.276667	-0.461938	-0.215104	-0.348608	-0.50373	NA	NA	NA	-1.0717	-0.0990608	-0.0274226
SQ1_LUNG	Lung Squamous Cell Carcinoma	3.67536	0.153343	NA	NA	NA	NA	3.66334	NA	1.00665	1.00923	3	4.29302	0.231293	0.731412	0.301515	0.558079	0.551223	0.519277	0.177755	0.106242	0.205895	0.43924	0.22085	0.115297	0.136509	-0.13954	-0.0142085	-0.0376075	NA	NA	NA
MC116_HAEMATOPOIETIC_AND_LYMPHOID_TISSUE	Mature B-Cell Neoplasms	5.28321	0.0718481	NA	NA	NA	NA	4.06523	NA	1.00636	1.00884	3	0.460438	-1.61668	-5.1124	-0.837147	-0.514239	-0.547674	-0.355438	-0.163888	-0.196974	-0.242108	-0.47476	0.581338	-0.456183	-0.377923	NA	NA	NA	0.13918	0.0165751	-0.237814
KMRC3_KIDNEY	Renal Clear Cell Carcinoma	7.00168	0.0597466	NA	NA	NA	NA	3.53854	NA	1.00633	1.0088	3	3.83139	0.00166962	0.00527981	-0.411354	0.302817	0.276203	-0.0569034	0.119449	-0.027801	-0.141404	0.0939914	-0.717709	0.414043	0.228378	NA	NA	NA	-0.357387	-0.174007	-0.238259
BECKER_CENTRAL_NERVOUS_SYSTEM	Astrocytoma	9.55376	0.00972873	NA	NA	NA	NA	3.86987	NA	1.00628	1.00873	4	5.08123	0.755728	2.38982	0.429235	0.0995772	0.125025	-0.500026	0.0941267	-0.0793327	0.195511	0.205075	0.111676	0.273831	-0.0618598	NA	NA	NA	-0.407419	-0.265079	-0.317164
SJSA1_BONE	Osteosarcoma	7.92787	0.0950081	NA	NA	NA	NA	4.35332	1.66214	1.00609	1.00846	NA	4.2746	0.276336	0.873852	0.145458	0.0735344	-0.0670632	-0.515894	-0.164637	-0.132316	0.0402451	-0.01836	0.148519	0.505668	0.102947	-0.246529	-0.141943	-0.30806	-0.707129	-0.0456794	-0.514196
CCLP1_BILIARY_TRACT	Intrahepatic Cholangiocarcinoma	7.31664	0.0617095	NA	NA	NA	NA	3.97728	NA	1.00592	1.00823	3	5.50175	0.948697	3.00004	0.557462	-0.20159	-0.136804	-0.585584	-0.171818	-0.00807754	0.105515	-0.163617	0.624006	-0.00743156	-0.0946352	NA	NA	NA	-0.136872	-0.19009	-0.304599
SNUC4_LARGE_INTESTINE	Colon Adenocarcinoma	5.7154	0.162456	NA	NA	NA	NA	4.53294	NA	1.00563	1.00783	3	4.12701	0.166041	0.525069	-0.168524	0.329231	0.00688992	0.438382	-0.0162726	0.0718765	0.0570234	0.0236427	0.260826	-0.0998303	0.248463	-0.16219	-0.0697235	0.0255676	-0.844542	-0.152786	-0.0245603
KARPAS1718_HAEMATOPOIETIC_AND_LYMPHOID_TISSUE	Splenic Marginal Zone Lymphoma	4.86782	0.0893633	NA	NA	NA	NA	2.88362	NA	1.00551	1.00765	NA	0.754069	-1.42028	-4.49132	-0.64585	-0.470367	-0.477566	-0.26114	-0.103301	-0.0943808	-0.213417	-0.469228	-0.192691	-0.471421	-0.304997	NA	NA	NA	-0.458733	-0.203903	-0.174352
HEC151_ENDOMETRIUM	Endometrial Carcinoma	5.88536	0.0838816	NA	NA	NA	NA	3.49442	NA	1.00544	1.00756	3	4.12744	0.195902	0.619495	0.256836	0.0461187	0.0707357	0.181529	-0.137282	0.0740234	-0.165923	0.0283502	0.278846	0.104994	-0.0777428	NA	NA	NA	NA	NA	NA
COV434_OVARY	Small Cell Carcinoma of the Ovary	3.60019	0.191453	NA	NA	NA	NA	4.08406	NA	1.00533	1.00741	3	3.01808	-0.316503	-1.00087	-0.277808	-0.448682	-0.440057	-0.539209	-0.273832	-0.26325	-0.26071	-0.388284	0.321067	-0.212881	-0.361998	-0.277001	-0.243644	-0.113911	-0.244424	-0.182578	-0.129308
TE617T_SOFT_TISSUE	Rhabdomyosarcoma	3.74682	0.19304	NA	NA	NA	NA	4.18349	NA	1.00533	1.0074	3	4.34306	0.389432	1.23149	-0.0145277	-0.501487	-0.361968	-0.609462	-0.277518	-0.233372	-0.339924	-0.392566	-0.0401187	0.141995	0.00168711	NA	NA	NA	NA	NA	NA
JHUEM7_ENDOMETRIUM	Endometrial Carcinoma	5.01794	0.101396	NA	NA	NA	NA	3.36597	NA	1.00506	1.00703	3	4.3718	0.332487	1.05141	0.54004	0.427249	0.398615	0.469594	0.156539	-0.120004	0.00487123	0.35321	-0.578209	0.292475	0.102932	NA	NA	NA	-0.343171	-0.34651	-0.0137713
MDAPCA2B_PROSTATE	Prostate Adenocarcinoma	1073741824	0.117888	NA	NA	NA	NA	4.65134	NA	1.00495	1.00687	3	3.91253	0.0755678	0.238966	-0.170505	-0.27521	-0.324999	0.135846	-0.274366	-0.216646	-0.229754	-0.317951	0.0871994	-0.184108	-0.187219	-0.214654	-0.137299	-0.224872	NA	NA	NA
MOLT13_HAEMATOPOIETIC_AND_LYMPHOID_TISSUE	T-Lymphoblastic Leukemia/Lymphoma	5.21348	0.130086	NA	NA	NA	NA	NA	NA	1.00488	1.00678	3	NA	NA	NA	NA	NA	NA	NA	NA	NA	NA	NA	NA	NA	NA	NA	NA	NA	NA	NA	NA
CW2_LARGE_INTESTINE	Colon Adenocarcinoma	8.54891	0.07096	KRAS	p.P140H	0.425		3.63807	3.84686	1.00435	1.00603	3	4.11095	0.200352	0.63357	-0.0734403	0.150097	0.0183201	0.437317	-0.0695455	0.251472	-0.203701	0.020636	0.179948	-0.319087	0.222695	0.0258135	-0.0731285	-0.0071257	NA	NA	NA
SNU1_STOMACH	Stomach Adenocarcinoma	5.53175	0.102391	KRAS	p.G12D	0.548	Y	5.01926	NA	1.00409	1.00568	NA	5.88407	1.08603	3.43432	0.620749	-0.446097	-0.403983	-0.546709	-0.35475	-0.0706676	-0.346422	-0.35786	0.468581	-0.135079	0.0170934	-1.24868	0.00526091	0.0677134	-2.01517	-0.156832	-0.244876
BDCM_HAEMATOPOIETIC_AND_LYMPHOID_TISSUE	Acute Monoblastic/Monocytic Leukemia	1073741824	0.0903366	NA	NA	NA	NA	2.53356	NA	1.00394	1.00546	3	1.55727	-1.0486	-3.31596	-0.636949	-0.44717	-0.468102	-0.228773	-0.191785	-0.093762	-0.206986	-0.430462	0.363465	-0.397682	-0.217624	NA	NA	NA	NA	NA	NA
JAR_PLACENTA	Choriocarcinoma	3.53843	0.242488	NA	NA	NA	NA	3.56194	2.06939	1.00374	1.0052	4	1.70582	-1.08248	-3.42309	-0.622414	-0.451729	-0.307574	0.153661	-0.181676	0.285736	-0.301383	-0.30127	0.445023	-0.324696	0.0249474	NA	NA	NA	-0.2316	-0.163634	-0.26797
EB1_HAEMATOPOIETIC_AND_LYMPHOID_TISSUE	Burkitt Lymphoma	9.47023	0.0218525	NA	NA	NA	NA	4.71039	NA	1.00347	1.00482	3	0.642136	-1.51097	-4.7781	-0.835531	-0.497389	-0.528964	-0.406183	-0.280843	-0.21496	-0.296148	-0.479196	-0.0213135	-0.275106	-0.431888	NA	NA	NA	NA	NA	NA
KALS1_CENTRAL_NERVOUS_SYSTEM	Glioblastoma	9.21745	0.0195134	NA	NA	NA	NA	4.45878	NA	1.0031	1.0043	4	4.38329	0.339901	1.07486	0.113943	-0.00201307	0.00808867	-0.335476	-0.171149	-0.173084	-0.0874256	0.10516	-0.293684	0.452079	-0.0210672	-0.544359	-0.0597656	-0.00138899	-0.470649	-0.145799	-0.196158
PECAPJ41CLONED2_UPPER_AERODIGESTIVE_TRACT	Oral Cavity Squamous Cell Carcinoma	8.7383	0.0351802	NA	NA	NA	NA	2.75275	NA	1.00283	1.00393	3	2.82534	-0.503918	-1.59353	0.0371162	0.60045	0.595466	0.615287	0.324159	0.155406	0.321071	0.534934	-0.566998	0.200465	0.314268	-0.107329	-0.12284	-0.0815896	-0.333721	-0.245072	-0.309696
PA1_OVARY	Mixed Germ Cell Tumor	1.44587	0.175555	NA	NA	NA	NA	5.47346	1.99633	1.00244	1.00339	3	4.12703	0.24444	0.772988	0.0194497	-0.511476	-0.466998	-0.470245	-0.332786	0.00375083	0.0945484	-0.434784	0.460979	0.166054	0.22175	NA	NA	NA	-0.898	-0.325498	-0.395759
MOLT16_HAEMATOPOIETIC_AND_LYMPHOID_TISSUE	T-Lymphoblastic Leukemia/Lymphoma	1.80514	0.296688	NA	NA	NA	NA	5.00675	0.984122	1.00242	1.00336	3	1.52345	-1.04359	-3.30012	-0.744626	-0.572652	-0.576113	-0.359486	-0.261459	-0.391961	-0.234783	-0.55872	-0.0847322	-0.456102	-0.549241	NA	NA	NA	NA	NA	NA
SKNSH_AUTONOMIC_GANGLIA	Neuroblastoma	1073741824	0.249976	NA	NA	NA	NA	4.53045	1.5091	1.00223	1.00309	NA	4.89644	0.544184	1.72086	0.113752	-0.0313422	-0.0742841	-0.55087	0.00757021	-0.208741	-0.158782	0.0424128	0.0144008	0.414774	-0.0556926	-0.283458	0.236948	-0.14654	-0.551081	-0.163835	-0.0709766
HSC5_SKIN	Cutaneous Squamous Cell Carcinoma	5.05187	0.125836	NA	NA	NA	NA	4.26379	NA	1.00216	1.003	4	2.05051	-0.837691	-2.64901	-0.563224	0.0176937	0.133867	0.537191	0.0188925	0.0787861	0.00787364	-0.0441544	-0.522212	0.276711	0.199293	NA	NA	NA	-0.426554	-0.171433	-0.13593
DV90_LUNG	Lung Adenocarcinoma	0.856191	0.307563	KRAS	p.G13D	0.214	Y	4.59096	NA	1.00191	1.00266	3	4.93564	0.59629	1.88563	0.46137	0.210188	0.0399157	0.289388	-0.120363	0.0521973	-0.121008	0.0780788	0.074172	-0.111311	-0.0984717	NA	NA	NA	NA	NA	NA
TE9_OESOPHAGUS	Esophageal Squamous Cell Carcinoma	5.82563	0.10727	NA	NA	NA	NA	3.8748	NA	1.00168	1.00233	4	2.94847	-0.444058	-1.40424	-0.473082	0.0304374	0.0867329	0.487205	-0.0284912	-0.101596	-0.0278965	0.0143507	-0.272671	0.204044	0.18505	-0.176343	-0.102173	-0.126363	-0.41404	-0.0442901	-0.164709
NALM6_HAEMATOPOIETIC_AND_LYMPHOID_TISSUE	B-Lymphoblastic Leukemia/Lymphoma	6.5035	0.0753332	NA	NA	NA	NA	4.93734	NA	1.00159	1.00221	3	1.39892	-1.11107	-3.5135	-0.749483	-0.599035	-0.591002	-0.446513	-0.277313	-0.332739	-0.241982	-0.535902	0.085759	-0.390604	-0.334111	0.00915579	-0.139573	-0.525118	-0.0947566	-0.136946	-0.592933
CAL62_THYROID	Anaplastic Thyroid Cancer	1073741824	0.00449976	KRAS	p.G12R	0.961	Y	3.59455	2.15354	1.00131	1.00182	3	4.78848	0.515287	1.62948	0.410308	0.164147	0.130525	-0.433133	-0.297473	-0.0790807	-0.257616	0.202537	0.275547	-0.0974666	-0.413491	NA	NA	NA	-1.95584	-0.329966	-0.258203
KNS81_CENTRAL_NERVOUS_SYSTEM	Glioblastoma	6.64171	0.0832408	NA	NA	NA	NA	4.2555	NA	1.00122	1.00169	NA	3.75398	0.0208961	0.0660792	-0.432371	-0.0980528	-0.0868251	-0.354487	-0.150746	-0.150553	-0.086599	-0.0970668	-0.306371	0.313171	0.1553	0.191959	0.0701518	0.128291	-0.425795	-0.225671	-0.264886
MDAMB453_BREAST	Invasive Breast Carcinoma	5.47425	0.114984	NA	NA	NA	NA	3.42089	1.59597	1.00122	1.00169	NA	3.92193	0.126151	0.398923	-0.0372151	-0.366143	-0.438544	0.113739	-0.380642	-0.0868986	-0.333327	-0.292557	0.22433	-0.2492	0.164255	0.0651978	0.025211	0.0321607	-0.515439	-0.10357	-0.0346026
TTC642_SOFT_TISSUE	Atypical Teratoid/Rhabdoid Tumor	7.08218	0.0875244	NA	NA	NA	NA	NA	NA	1.00119	1.00166	3	NA	NA	NA	NA	NA	NA	NA	NA	NA	NA	NA	NA	NA	NA	NA	NA	NA	-0.214231	-0.0336155	0.068794
HS939T_SKIN	Melanoma	8.02847	0.0541872	NA	NA	NA	NA	3.52356	NA	1.00075	1.00104	3	6.12743	1.21601	3.84535	0.695113	0.109511	0.155019	-0.468419	-0.0876464	0.0521156	-0.0304019	0.195548	0.0799604	0.350709	0.277142	-0.0667085	-0.229511	-0.0778273	NA	NA	NA
OCIM1_HAEMATOPOIETIC_AND_LYMPHOID_TISSUE	Acute Myeloid Leukemia	6.83905	0.0682728	NA	NA	NA	NA	3.72356	NA	1.00059	1.00082	4	1.59609	-1.07118	-3.38738	-0.723578	-0.504215	-0.429592	-0.388499	-0.230179	-0.139491	-0.16641	-0.441613	-0.0582832	-0.35841	-0.370234	NA	NA	NA	NA	NA	NA
MESSA_SOFT_TISSUE	Uterine Sarcoma/Mesenchymal	3.73373	0.17019	NA	NA	NA	NA	5.40259	NA	1.00059	1.00082	3	2.92335	-0.419335	-1.32605	-0.617255	-0.545982	-0.462354	-0.592611	-0.371981	-0.208574	-0.392328	-0.418035	0.407538	-0.0913595	-0.168201	NA	NA	NA	NA	NA	NA
SNU81_LARGE_INTESTINE	Colon Adenocarcinoma	9.38887	0.128533	KRAS	p.A146T	0.459	Y	4.65992	NA	1.00054	1.00075	3	4.60695	0.405643	1.28276	-0.164886	0.308433	0.221642	0.416315	-0.100944	0.0264272	0.144959	0.296544	-0.290591	0.187748	-0.0842747	-0.286786	0.0868838	-0.0236819	-0.834791	0.0181019	-0.136162
PEDS005TSUSP_KIDNEY	Renal Medullary Carcinoma	7.58031	0.0633216	NA	NA	NA	NA	4.66903	NA	1.00044	1.00061	3	2.98904	-0.406989	-1.28701	-0.387499	-0.188543	-0.0328062	-0.328015	-0.110917	0.0544548	0.0688874	-0.118078	0.450206	-0.0887979	-0.427226	NA	NA	NA	-0.135146	-0.0297655	-0.0383873
GRANTA519_HAEMATOPOIETIC_AND_LYMPHOID_TISSUE	Mantle Cell Lymphoma	1073741824	0.0332348	NA	NA	NA	NA	4.12846	NA	1.00028	1.00038	3	2.55278	-0.670431	-2.12009	-0.451957	-0.477528	-0.482377	-0.373511	-0.230042	-0.257703	-0.379171	-0.498734	0.0865885	-0.291275	-0.197416	NA	NA	NA	NA	NA	NA
HEC1A_ENDOMETRIUM	Endometrial Carcinoma	3.64165	0.135517	KRAS	p.G12D	0.474	Y	4.0321	NA	1.00021	1.00029	NA	4.78652	0.512442	1.62048	0.43817	0.0951975	0.0595973	0.119405	-0.182229	-0.0152217	-0.185128	0.0501599	0.445408	0.292911	0.059635	-0.239339	-0.10946	-0.0794026	NA	NA	NA
G401_SOFT_TISSUE	Rhabdoid Cancer	1073741824	0.170026	NA	NA	NA	NA	4.42828	3.71122	1.00005	1.00006	3	3.44413	-0.136776	-0.432523	-0.509257	-0.604517	-0.538564	-0.594771	-0.405679	-0.361104	-0.397668	-0.450628	0.546915	0.128471	-0.27929	-0.238053	-0.119138	0.0174471	NA	NA	NA
HEC251_ENDOMETRIUM	Endometrial Carcinoma	3.14792	0.281963	KRAS	p.R164*	0.179		3.56194	NA	0.999835	0.999771	NA	4.36155	0.28776	0.909977	0.157538	0.0325536	-0.0197317	0.300308	-0.107135	-0.256511	-0.287709	0.0383062	-0.239577	-0.188399	-0.0948312	-0.128415	-0.0821245	0.0390589	-0.375411	-0.357318	-0.078259
HL60_HAEMATOPOIETIC_AND_LYMPHOID_TISSUE	Acute Myeloid Leukemia	1073741824	0.0889616	NA	NA	NA	NA	2.62527	NA	0.999717	0.999607	3	1.85629	-0.909312	-2.8755	-0.356452	-0.463526	-0.453708	-0.233523	-0.0304926	1.79463e-05	-0.259554	-0.457272	0.29375	-0.474702	-0.171826	-0.139641	0.0568629	-1.55556	NA	NA	NA
WSUDLCL2_HAEMATOPOIETIC_AND_LYMPHOID_TISSUE	Diffuse Large B-Cell Lymphoma, NOS	4.98889	0.156182	NA	NA	NA	NA	3.33199	NA	0.998865	0.998427	3	0.964431	-1.4001	-4.42751	-0.744096	-0.439633	-0.398677	-0.175552	-0.0590441	-0.0983247	-0.212017	-0.405865	-0.11417	-0.309052	-0.401108	-0.237645	-0.243216	-0.142376	NA	NA	NA
TANOUE_HAEMATOPOIETIC_AND_LYMPHOID_TISSUE	B-Lymphoblastic Leukemia/Lymphoma	9.3572	0.0128194	KRAS	p.K185fs	0.197		4.14078	NA	0.99851	0.997936	NA	0.836214	-1.42358	-4.50177	-0.772695	-0.581154	-0.520591	-0.38749	-0.274821	-0.225345	-0.252464	-0.481252	0.0972576	-0.467819	-0.361297	NA	NA	NA	-0.227053	-0.0455212	-0.0487572
SCC9_UPPER_AERODIGESTIVE_TRACT	Oral Cavity Squamous Cell Carcinoma	6.27186	0.110219	NA	NA	NA	NA	4.12102	2.18443	0.998452	0.997855	4	3.57205	-0.0909814	-0.287709	-0.137104	0.389763	0.418048	0.409538	0.0138145	-0.227721	0.0967636	0.400959	-0.700966	0.172366	0.0225833	NA	NA	NA	-0.43629	-0.01318	-0.433918
TC205_BONE	Ewing Sarcoma	1073741824	0.0820387	NA	NA	NA	NA	3.23879	NA	0.998192	0.997495	NA	2.63004	-0.575536	-1.82001	-0.371066	-0.607293	-0.565707	-0.491308	-0.110247	-0.168262	-0.141712	-0.498412	0.354876	-0.527053	0.0729056	NA	NA	NA	-0.344272	-0.00596652	-0.138872
KARPAS620_HAEMATOPOIETIC_AND_LYMPHOID_TISSUE	Plasma Cell Myeloma	0.866062	0.325674	KRAS	p.G12D	0.542	Y	4.916	NA	0.997928	0.99713	4	3.44122	-0.17028	-0.538474	-0.147088	-0.467123	-0.429271	-0.349078	-0.227381	-0.306249	-0.345394	-0.449292	0.188986	-0.343843	-0.280377	NA	NA	NA	NA	NA	NA
KD_SOFT_TISSUE	Atypical Teratoid/Rhabdoid Tumor	3.59896	0.114433	NA	NA	NA	NA	3.48027	NA	0.99787	0.997049	3	3.68555	0.0607202	0.192014	0.0500108	-0.478243	-0.381103	-0.581037	-0.297732	-0.158854	-0.394737	-0.352466	-0.0259171	-0.0907138	-0.0335072	-0.0133982	0.00787454	-0.041732	-0.105415	0.020455	-0.0391962
HS852T_SKIN	Melanoma	9.9946	0.00841204	NA	NA	NA	NA	3.58736	NA	0.997824	0.996986	3	5.98005	1.10206	3.48501	0.668825	-0.121861	-0.16157	-0.468994	-0.156433	-0.147252	-0.183336	-0.0991173	-0.108048	0.150554	0.104588	0.0124274	0.0521975	-0.204383	-0.37193	-0.11172	-0.535098
HEC265_ENDOMETRIUM	Endometrial Carcinoma	3.7571	0.108707	NA	NA	NA	NA	4.02326	NA	0.997647	0.996741	3	3.75341	-0.041598	-0.131544	-0.34267	0.325298	0.33551	0.361124	-0.284064	0.00684956	-0.195571	0.192709	0.338654	0.0426697	0.0374102	-0.00761149	-0.0845026	-0.129746	-0.358854	-0.0823046	-0.187445
OC314_OVARY	Serous Ovarian Cancer	5.95942	0.112749	NA	NA	NA	NA	3.7126	1.63892	0.997525	0.996571	4	2.92494	-0.396759	-1.25466	-0.600024	-0.364651	-0.240503	-0.149274	-0.219667	-0.287402	-0.3011	-0.243235	-0.198231	-0.132646	-0.29726	0.0130669	-0.0338152	0.156049	-0.317948	-0.128729	-0.106885
SNU1041_UPPER_AERODIGESTIVE_TRACT	Hypopharynx Squamous Cell Carcinoma	9.14626	0.0189687	NA	NA	NA	NA	3.46074	NA	0.997266	0.996213	3	4.70957	0.420403	1.32943	0.446669	0.503596	0.514427	0.565774	0.172963	0.24393	0.240129	0.454093	-0.210758	0.253316	0.0440135	NA	NA	NA	-0.286458	-0.0488221	-0.114312
HEC116_ENDOMETRIUM	Endometrial Carcinoma	9.56797	0.0120119	NA	NA	NA	NA	4.15866	NA	0.99725	0.996191	NA	3.97312	0.148658	0.470099	0.172131	-0.0212527	0.0791758	0.26355	0.134159	0.325042	0.0652999	0.0521087	-0.141215	0.352868	-0.0647914	NA	NA	NA	-0.275971	-0.172138	-0.195614
HCT116_LARGE_INTESTINE	Colon Adenocarcinoma	4.74865	0.16712	KRAS	p.G13D	0.546	Y	4.58916	2.06657	0.997141	0.99604	NA	5.14906	0.67228	2.12594	0.39365	0.21176	0.0521557	-0.0001317	-0.138601	0.0903725	0.631455	0.11558	0.628408	-0.0025984	-0.0341515	-1.00095	-0.101766	-0.0624116	-1.97715	-0.0386486	-0.265549
SUM159PT_BREAST	Invasive Breast Carcinoma	7.31283	0.0639773	NA	NA	NA	NA	4.17153	NA	0.99714	0.996039	3	3.40286	-0.136919	-0.432975	0.235503	0.384605	0.365166	-0.296138	0.171219	0.276417	0.346751	0.265758	0.0411611	0.0284504	-0.0886938	0.0479201	-0.468495	0.0872004	-0.265312	-0.380368	-0.140155
OCILY3_HAEMATOPOIETIC_AND_LYMPHOID_TISSUE	Activated B-cell Type	7.48173	0.0574521	NA	NA	NA	NA	4.32121	NA	0.99712	0.996012	4	1.91524	-0.879011	-2.77968	-0.534211	-0.461446	-0.470834	-0.327747	-0.210955	-0.149682	-0.318161	-0.407472	0.404535	-0.436508	-0.299803	NA	NA	NA	NA	NA	NA
CAL33_UPPER_AERODIGESTIVE_TRACT	Oral Cavity Squamous Cell Carcinoma	6.54329	0.142462	NA	NA	NA	NA	3.51096	3.86277	0.997046	0.995908	3	3.3421	-0.278826	-0.881725	-0.493078	0.325585	0.298933	0.496145	0.00915397	0.0147535	0.054559	0.208851	-0.50897	-0.0909699	0.152156	-0.0347154	-0.130054	-0.0543212	-0.471073	-0.0976424	-0.123466
CHP212_AUTONOMIC_GANGLIA	Neuroblastoma	9.89931	0.00818109	NA	NA	NA	NA	4.6893	NA	0.996811	0.995583	NA	5.16265	0.756897	2.39352	0.352326	-0.323664	-0.411765	-0.54271	-0.112081	-0.241903	0.146007	-0.341898	0.17416	0.369805	0.0807066	NA	NA	NA	-0.515757	-0.0618813	-0.892306
SNU719_STOMACH	Tubular Stomach Adenocarcinoma	9.45882	0.00912907	NA	NA	NA	NA	3.81044	NA	0.996742	0.995489	3	5.65179	0.964201	3.04907	0.686521	0.388694	0.280158	0.460539	0.0987526	0.246142	0.209554	0.239274	-0.332425	0.0085508	0.0469797	-0.12201	-0.145305	0.0229593	-0.434147	-0.189259	-0.932983
OCIC5X_OVARY	Clear Cell Ovarian Cancer	9.56863	0.00979681	NA	NA	NA	NA	3.12433	NA	0.996567	0.995246	3	4.32242	0.296287	0.93694	0.550162	0.431507	0.473431	0.521825	0.30969	0.401849	-0.0746656	0.364333	-0.523203	-0.183795	0.102717	NA	NA	NA	NA	NA	NA
MONOMAC1_HAEMATOPOIETIC_AND_LYMPHOID_TISSUE	Acute Monoblastic/Monocytic Leukemia	7.33431	0.169585	NA	NA	NA	NA	3.76447	NA	0.996563	0.99524	NA	1.72192	-0.935148	-2.9572	-0.665315	-0.447431	-0.447248	-0.422543	-0.196832	-0.264124	-0.245673	-0.4476	-0.113719	-0.432947	-0.39461	-0.201271	0.00943999	0.00942881	-1.21722	-0.0570474	-0.120472
HT1080_SOFT_TISSUE	Fibrosarcoma	3.18747	0.209103	NA	NA	NA	NA	3.9514	NA	0.995908	0.994335	NA	4.65336	0.444786	1.40654	0.311233	0.310094	0.261879	-0.508371	-0.0757908	0.174849	0.061279	0.345653	0.584533	0.441376	0.140301	0.0963308	-0.0608217	-1.14991	-0.366842	-0.184933	-1.59701
OCILY19_HAEMATOPOIETIC_AND_LYMPHOID_TISSUE	Diffuse Large B-Cell Lymphoma, NOS	3.56348	0.190257	NA	NA	NA	NA	3.80941	1.27936	0.995754	0.994122	3	2.33324	-0.596065	-1.88492	-0.268044	-0.342737	-0.408865	-0.335933	-0.0900038	-0.168139	-0.246785	-0.341057	0.265671	-0.121413	-0.187065	NA	NA	NA	-0.656406	-0.181856	-1.26945
SW1353_BONE	Chondrosarcoma	1073741824	0.0320142	NA	NA	NA	NA	4.37434	NA	0.995613	0.993927	3	3.2195	-0.277433	-0.87732	-0.624764	-0.135404	-0.071124	-0.389343	-0.191384	-0.164126	-0.1394	-0.0613066	-0.462474	0.327338	-0.14086	-0.072986	0.0694733	0.185249	NA	NA	NA
A388_SKIN	Cutaneous Squamous Cell Carcinoma	1073741824	0.0151339	NA	NA	NA	NA	3.27798	1.99335	0.995529	0.993812	3	3.32771	-0.238794	-0.755134	0.049848	0.564672	0.524975	0.549101	0.334247	0.228577	0.370853	0.456173	-0.148635	-0.0563049	0.164244	NA	NA	NA	-0.428198	-0.170579	-0.224568
CL34_LARGE_INTESTINE	Colon Adenocarcinoma	1073741824	0.00171562	NA	NA	NA	NA	3.62293	NA	0.995382	0.993608	3	4.50855	0.38896	1.23	0.286951	0.280057	0.0820986	0.476574	0.0555356	0.295483	0.107622	0.0458172	-0.123698	-0.270991	-0.104778	-0.0209726	-0.0931885	-0.00793421	NA	NA	NA
C33A_CERVIX	Cervical Squamous Cell Carcinoma	3.5275	0.131127	NA	NA	NA	NA	4.87725	NA	0.994763	0.992753	NA	2.3046	-0.694684	-2.19678	-0.675757	-0.649543	-0.572152	-0.569262	-0.348507	-0.229672	-0.246149	-0.525249	0.610076	-0.23447	-0.366079	NA	NA	NA	-0.409302	-0.127346	-0.0906178
OCIP5X_OVARY	Serous Ovarian Cancer	9.57627	0.00791078	NA	NA	NA	NA	2.41684	NA	0.994711	0.992682	NA	3.96461	0.170535	0.53928	0.413293	0.356502	0.439649	0.00439303	0.341829	0.0367981	0.197513	0.365806	-0.632326	0.258466	-0.110997	NA	NA	NA	-0.624889	-0.225846	-0.153949
BICR56_UPPER_AERODIGESTIVE_TRACT	Oral Cavity Squamous Cell Carcinoma	4.723	0.152419	NA	NA	NA	NA	3.65076	NA	0.994612	0.992545	3	3.37397	-0.259581	-0.820869	0.43831	0.68129	0.659164	0.657052	0.435128	-0.0109521	0.271082	0.562832	-0.71133	0.413776	0.202815	-0.221484	-0.110736	0.1942	-0.150712	0.00971807	-0.076689
RH30_SOFT_TISSUE	Alveolar Rhabdomyosarcoma	9.21739	0.013813	NA	NA	NA	NA	4.56438	NA	0.994413	0.99227	NA	4.01137	0.167336	0.529164	0.279535	-0.220199	-0.293266	-0.419771	-0.194591	0.132291	-0.242313	-0.175463	0.449041	0.226343	0.469193	-0.133582	-0.119348	0.0557447	-0.607558	-0.159779	-0.121579
HCC78_LUNG	Lung Adenocarcinoma	7.5055	0.163719	NA	NA	NA	NA	3.63923	3.30072	0.994261	0.99206	3	3.59103	-0.0998082	-0.315621	-0.234426	0.484041	0.483764	0.570484	0.0333735	0.381124	-0.111969	0.333443	0.055265	-0.144369	0.00943902	NA	NA	NA	-0.480285	-0.144079	-0.0139599
C32_SKIN	Melanoma	9.24498	0.0594073	NA	NA	NA	NA	3.62994	1.89525	0.994059	0.991781	3	6.01807	1.16475	3.68326	0.568105	0.0502229	0.113936	-0.36643	-0.00482974	0.203035	0.128368	0.122529	-0.199188	0.272816	0.0852479	0.162808	-0.0156532	0.020242	-0.586616	-0.326638	-0.140004
SNU407_LARGE_INTESTINE	Colon Adenocarcinoma	1.20805	0.300166	KRAS	p.G12D	0.488	Y	3.70377	2.31179	0.99351	0.991023	NA	4.46857	0.312845	0.989303	-0.0861179	0.051071	-0.0692605	0.334225	-0.076563	0.0843525	0.0335773	-0.130914	-0.136664	-0.191732	0.061786	-1.44824	-0.10159	0.0298159	NA	NA	NA
OC316_OVARY	Serous Ovarian Cancer	5.73005	0.112939	NA	NA	NA	NA	4.31904	NA	0.993212	0.990612	4	3.22541	-0.249897	-0.790242	-0.557091	-0.341521	-0.425032	-0.322642	-0.295187	-0.111192	-0.262776	-0.238851	0.562293	0.325096	-0.103595	NA	NA	NA	-0.217331	-0.0449201	-0.241678
TTC549_SOFT_TISSUE	Atypical Teratoid/Rhabdoid Tumor	5.33876	0.112823	NA	NA	NA	NA	4.51979	NA	0.992555	0.989706	NA	5.35805	0.820823	2.59567	0.406281	-0.557571	-0.479528	-0.577466	-0.191735	-0.155547	-0.134772	-0.4547	0.266924	0.150942	0.179603	-0.0650977	-0.188247	0.0961265	-0.36428	-0.0152784	-0.194591
TTC442_SOFT_TISSUE	Embryonal Rhabdomyosarcoma	5.84487	0.0621099	NA	NA	NA	NA	4.91313	NA	0.992439	0.989546	4	3.47287	-0.110813	-0.350421	-0.233863	-0.212248	-0.279435	-0.429656	-0.189269	-0.145076	0.0639095	-0.196293	-0.0614774	0.199354	0.277602	NA	NA	NA	-0.357977	0.0328226	-0.066843
TOV21G_OVARY	Clear Cell Ovarian Cancer	5.4207	0.11382	KRAS	p.G13C	0.531		3.85699	NA	0.992261	0.989301	NA	5.18527	0.74179	2.34574	0.540873	0.122181	0.227304	-0.219017	-0.206845	0.195606	-0.177618	0.181658	-0.408817	0.259659	-0.0939209	-0.386296	-0.0205546	0.137593	-0.613656	-0.170524	0.0113889
L363_HAEMATOPOIETIC_AND_LYMPHOID_TISSUE	Plasma Cell Myeloma	7.78399	0.0410145	NA	NA	NA	NA	5.07852	NA	0.992098	0.989075	6	1.92093	-0.851253	-2.6919	-0.701582	-0.520625	-0.504797	-0.519572	-0.294758	-0.46247	-0.337702	-0.494385	-0.0286231	-0.259495	-0.30225	-0.0389048	-0.330411	0.0991127	-0.37975	-0.100148	-0.802958
COGN278_AUTONOMIC_GANGLIA	Neuroblastoma	7.85784	0.070142	NA	NA	NA	NA	4.62176	NA	0.991967	0.988895	NA	4.01349	0.155541	0.491865	-0.0307317	-0.588796	-0.568867	-0.485542	-0.0932668	-0.280839	-0.106166	-0.490487	0.361232	-0.273011	0.083185	NA	NA	NA	-0.835236	-0.247705	-0.349246
KPNYN_AUTONOMIC_GANGLIA	Neuroblastoma	1073741824	0.143951	NA	NA	NA	NA	4.43095	1.57565	0.991779	0.988635	NA	4.27998	0.252866	0.799633	-0.100284	-0.602238	-0.62839	-0.560538	-0.17525	-0.439557	-0.161496	-0.528806	0.261114	-0.328524	-0.282689	-0.0044735	-0.183936	-0.153363	-0.696889	-0.0424493	-0.147188
JL1_PLEURA	Pleural Mesothelioma, Epithelioid Type	1073741824	0.130332	NA	NA	NA	NA	3.09255	NA	0.991571	0.988349	2	4.21751	0.264583	0.836684	0.293076	0.34778	0.453586	-0.250643	0.0583276	0.335193	-0.304508	0.405785	-0.0162578	0.454018	0.38313	-0.0620729	-0.0438536	0.0279964	-0.43268	-0.102768	-0.216161
SW13_ADRENAL_CORTEX	Adrenocortical Carcinoma	4.77308	0.0972679	NA	NA	NA	NA	3.87381	1.32843	0.991474	0.988216	4	4.17047	0.275433	0.870995	0.0669116	-0.622405	-0.518316	-0.564795	-0.287303	-0.212526	-0.332583	-0.476619	0.347501	-0.298691	-0.0891158	NA	NA	NA	NA	NA	NA
CADOES1_BONE	Ewing Sarcoma	9.64442	0.00999174	NA	NA	NA	NA	3.64155	NA	0.990789	0.987272	3	4.05385	0.197301	0.623919	-0.000879468	-0.380247	-0.440526	-0.412661	-0.191903	-0.0378824	-0.293933	-0.41742	-0.279327	-0.277367	-0.451546	0.0553441	-0.394899	0.355602	NA	NA	NA
SNU638_STOMACH	Stomach Adenocarcinoma	8.32047	0.118781	NA	NA	NA	NA	4.0197	NA	0.990602	0.987014	3	5.19146	0.735115	2.32464	0.741686	0.17801	0.155252	0.151125	-0.127925	0.214854	0.262817	0.0489833	0.482337	-0.0837689	-0.266869	NA	NA	NA	-0.160774	-0.134264	-0.00543303
BICR22_UPPER_AERODIGESTIVE_TRACT	Oral Cavity Squamous Cell Carcinoma	4.6602	0.136701	NA	NA	NA	NA	2.95233	NA	0.990595	0.987005	3	2.99251	-0.475968	-1.50514	0.286093	0.63748	0.642154	0.663373	0.353477	0.101382	0.227178	0.552011	-0.718516	0.309419	0.166691	-0.226346	-0.122373	-0.0542502	-0.347014	-0.0552664	-0.228322
BT12_SOFT_TISSUE	Atypical Teratoid/Rhabdoid Tumor	5.51304	0.170078	NA	NA	NA	NA	3.37434	NA	0.990516	0.986895	NA	3.06004	-0.420496	-1.32972	-0.160573	-0.200536	-0.135169	-0.417741	-0.218788	0.0315491	-0.242422	-0.0988491	0.442463	-0.196841	-0.152203	-0.0825715	-0.15901	-0.113115	-0.335431	-0.2445	0.0512136
2313287_STOMACH	Stomach Adenocarcinoma	1.34273	0.233039	NA	NA	NA	NA	5.05788	2.92566	0.990314	0.986617	NA	4.28999	0.214307	0.6777	0.0949703	0.375408	0.128108	0.433965	-0.0847363	0.240202	0.156003	0.0973961	-0.301577	0.00419668	-0.249433	-0.443724	-0.0950911	-0.0572478	-0.863671	-0.0659227	-0.100598
ALLSIL_HAEMATOPOIETIC_AND_LYMPHOID_TISSUE	T-Lymphoblastic Leukemia/Lymphoma	9.13025	0.0329805	NA	NA	NA	NA	5.08321	NA	0.990242	0.986518	3	1.20065	-1.26374	-3.99629	-0.659137	-0.520737	-0.517429	-0.487165	-0.363442	-0.367304	-0.286417	-0.542684	0.474114	-0.334997	-0.231154	NA	NA	NA	NA	NA	NA
GP5D_LARGE_INTESTINE	Colon Adenocarcinoma	1073741824	0.0606257	KRAS	p.G12D	0.517	Y	4.22419	3.2232	0.9902	0.98646	3	3.64612	-0.0376078	-0.118926	0.127662	-0.260348	-0.14693	0.38858	0.0516203	0.199617	0.0357774	-0.122213	0.492225	-0.440962	0.0315947	NA	NA	NA	-1.06069	-0.276523	-0.145982
MKN74_STOMACH	Tubular Stomach Adenocarcinoma	7.22382	0.116597	NA	NA	NA	NA	4.6605	NA	0.990042	0.986242	6	4.87148	0.537931	1.70109	0.339391	0.217993	0.213229	0.17948	-0.153801	-0.252449	-0.2343	0.186633	-0.260339	0.396185	-0.2393	NA	NA	NA	-0.399364	-0.116023	-0.265831
H4_CENTRAL_NERVOUS_SYSTEM	Astrocytoma	5.48444	0.0860716	NA	NA	NA	NA	3.61824	2.50171	0.989888	0.98603	4	3.90901	0.149568	0.472975	-0.245371	-0.252419	-0.234017	-0.463548	-0.132115	-0.169786	-0.144282	-0.0650002	-0.197117	0.10013	0.121899	NA	NA	NA	-0.512859	-0.0209599	0.0890149
NCIH508_LARGE_INTESTINE	Colon Adenocarcinoma	1073741824	0.0880231	NA	NA	NA	NA	3.49185	2.6973	0.989651	0.985705	6	3.24949	-0.234171	-0.740514	-0.147287	0.187344	0.146632	0.507101	0.265874	0.0226996	0.0571048	0.0290234	-0.550964	-0.358517	-0.030944	-0.392977	-0.20328	-0.121459	NA	NA	NA
TC32_BONE	Primitive Neuroectodermal Tumor	8.86095	0.0483794	NA	NA	NA	NA	NA	NA	0.989009	0.984821	3	NA	NA	NA	NA	NA	NA	NA	NA	NA	NA	NA	NA	NA	NA	NA	NA	NA	-0.569894	-0.0519953	-0.101169
5637_URINARY_TRACT	Bladder Urothelial Carcinoma	5.19606	0.225065	NA	NA	NA	NA	3.73552	NA	0.988634	0.984305	4	5.37317	0.756844	2.39335	0.46752	0.507845	0.55747	0.449932	0.279793	0.349727	0.24018	0.536956	0.374456	0.451704	0.405037	NA	NA	NA	-0.210612	-0.134736	-0.144275
AN3CA_ENDOMETRIUM	Endometrial Carcinoma	4.73766	0.141568	NA	NA	NA	NA	3.52105	NA	0.988383	0.98396	NA	4.66598	0.58293	1.84339	0.290936	-0.529231	-0.582557	-0.56059	-0.340147	-0.346224	-0.43847	-0.517841	-0.0283212	-0.258322	0.18728	-0.053854	-0.0634596	0.0111627	NA	NA	NA
NZOV9_OVARY	Endometrioid Ovarian Cancer	8.42118	0.155341	KRAS	p.T20A	0.439		5.12143	NA	0.988193	0.983698	3	4.59449	0.457598	1.44705	0.321872	-0.498485	-0.44817	-0.18163	-0.141759	0.189228	-0.0847143	-0.439362	0.490008	-0.291885	-0.00352857	NA	NA	NA	-0.28168	-0.317627	-0.0386988
BT549_BREAST	Breast Invasive Carcinoma, NOS	8.89103	0.0827929	NA	NA	NA	NA	3.75916	2.51757	0.987384	0.982587	3	4.41831	0.379914	1.20139	0.168005	0.0807874	-0.00147903	-0.53915	-0.23467	-0.0884417	-0.0482788	0.000683444	0.296174	0.398124	-0.327198	-0.0738422	-0.029889	-0.106678	-0.251211	-0.125315	-0.21516
SMSCTR_SOFT_TISSUE	Embryonal Rhabdomyosarcoma	1073741824	0.0341202	NA	NA	NA	NA	4.393	NA	0.986483	0.981349	4	5.05738	0.722669	2.28528	0.531566	-0.409643	-0.498883	-0.482567	-0.124537	0.111909	-0.00127374	-0.357651	0.479022	0.139214	0.0632445	-0.0969294	-0.840228	-0.0918459	-0.317592	-1.58356	-0.192091
HT55_LARGE_INTESTINE	Colon Adenocarcinoma	4.03329	0.194547	NA	NA	NA	NA	3.51979	2.79883	0.984698	0.978899	NA	3.8454	0.034046	0.107663	0.112162	0.25804	0.294348	0.546149	0.235161	0.335694	0.144654	0.152342	0.0151082	-0.0850878	0.112425	0.00550098	-0.0951248	-0.103152	-0.427281	-0.199797	-0.18514
H103_UPPER_AERODIGESTIVE_TRACT	Oral Cavity Squamous Cell Carcinoma	7.57129	0.0476204	NA	NA	NA	NA	3.84197	NA	0.98456	0.97871	6	3.13548	-0.354921	-1.12236	-0.26379	0.418651	0.481901	0.514026	0.192515	0.0595167	0.246161	0.387312	-0.495002	0.0637551	0.256343	NA	NA	NA	-0.378664	-0.0512025	-0.201708
BLUE1_HAEMATOPOIETIC_AND_LYMPHOID_TISSUE	Burkitt Lymphoma	3.33496	0.129032	NA	NA	NA	NA	3.45418	NA	0.984402	0.978493	3	0.108712	-1.80806	-5.7176	-0.83647	-0.533009	-0.514646	-0.31006	-0.18961	-0.19221	-0.27159	-0.458114	0.575187	-0.468648	-0.406975	NA	NA	NA	-0.297681	-0.0219465	-0.00885447
MOLT3_HAEMATOPOIETIC_AND_LYMPHOID_TISSUE	Adult T-Cell Leukemia/Lymphoma	6.51324	0.0789489	NA	NA	NA	NA	3.87184	NA	0.984046	0.978004	NA	1.31824	-1.15974	-3.66743	-0.832946	-0.578809	-0.539361	-0.423905	-0.334741	-0.444741	-0.318018	-0.51339	-0.025942	-0.469987	-0.434352	NA	NA	NA	NA	NA	NA
KMS27_HAEMATOPOIETIC_AND_LYMPHOID_TISSUE	Plasma Cell Myeloma	8.99539	0.0280463	NA	NA	NA	NA	2.43029	NA	0.983856	0.977744	3	2.57305	-0.59801	-1.89107	-0.215209	-0.269848	-0.302625	-0.303027	-0.204153	-0.223942	-0.206932	-0.330782	-0.157294	-0.510459	-0.216167	-0.120378	-0.249885	-1.20345	-0.341218	-0.152061	-1.53099
C8166_HAEMATOPOIETIC_AND_LYMPHOID_TISSUE	T-Lymphoblastic Leukemia/Lymphoma	9.65034	0.00732136	NA	NA	NA	NA	3.56925	NA	0.983838	0.97772	NA	2.96491	-0.356047	-1.12592	-0.15916	-0.343641	-0.354216	-0.418684	-0.0928047	-0.26794	-0.103166	-0.326567	0.524658	-0.428781	-0.292175	-0.234974	-0.381265	-0.674853	-0.259476	-0.0694516	-1.19297
J82_URINARY_TRACT	Bladder Urothelial Carcinoma	5.23222	0.121553	NA	NA	NA	NA	3.66903	NA	0.983755	0.977607	4	4.51213	0.378348	1.19644	0.146624	0.185573	0.102185	-0.405951	-0.0711082	0.0157726	-0.229072	0.0951286	0.476113	0.20536	-0.253469	NA	NA	NA	-0.93969	-0.0374861	0.00126176
MM127_SKIN	Melanoma	7.33927	0.0500935	NA	NA	NA	NA	3.90111	NA	0.981407	0.97439	6	5.76731	1.01314	3.20382	0.818127	0.276227	0.30928	-0.315519	0.297941	0.442626	0.383558	0.176576	0.406849	0.150942	0.179999	NA	NA	NA	-0.444491	-0.403198	-1.92578
NCIH446_LUNG	Small Cell Lung Cancer	4.06087	0.216181	NA	NA	NA	NA	4.18587	NA	0.980574	0.97325	4	2.94386	-0.26855	-0.849231	-0.385671	-0.514096	-0.549907	-0.491107	-0.306138	-0.379316	-0.171836	-0.488375	0.0477903	-0.360073	-0.363524	-0.15793	-0.106847	-0.170456	-0.419262	-0.275027	-0.061041
697_HAEMATOPOIETIC_AND_LYMPHOID_TISSUE	B-Lymphoblastic Leukemia/Lymphoma	8.30503	0.0309341	NA	NA	NA	NA	4.94111	1.45173	0.979586	0.9719	3	2.65584	-0.419861	-1.32772	-0.358159	-0.536566	-0.600063	-0.426744	-0.150733	-0.124973	-0.201289	-0.473732	0.544962	-0.221602	-0.234693	-0.0421709	-0.123236	-0.638535	-0.479673	-0.240842	-1.01202
SKMEL2_SKIN	Melanoma	9.5886	0.00649796	NA	NA	NA	NA	4.58496	1.87038	0.979539	0.971835	NA	5.52185	0.908629	2.87334	0.577507	-0.260826	-0.138265	-0.430253	-0.0696274	-0.167364	-0.0535096	-0.0929028	0.268941	0.209684	-0.111401	0.0856041	0.0339364	-1.41877	-0.318495	-0.0992096	-1.7669
NCIH292_LUNG	Mucoepidermoid Carcinoma of the Lung	5.69575	0.0643226	NA	NA	NA	NA	3.32193	NA	0.979263	0.971458	3	4.33564	0.234322	0.740991	0.312399	0.535443	0.543978	0.523393	0.179631	-0.0361855	0.206221	0.474845	-0.498252	0.209499	-0.0265517	0.00939097	0.0615131	-0.000649723	-0.300551	-0.414497	-0.086517
BC3C_URINARY_TRACT	Bladder Urothelial Carcinoma	5.09829	0.192774	NA	NA	NA	NA	3.48285	NA	0.978654	0.970626	4	4.1107	0.135832	0.42954	-0.0562739	0.344937	0.289632	0.0114583	-0.0865512	0.0437648	0.0998577	0.28242	0.415449	0.115624	0.135487	-0.286556	-0.201996	-0.100923	-0.452545	-0.288762	-0.11933
TCCSUP_URINARY_TRACT	Bladder Urothelial Carcinoma	9.47599	0.0246996	NA	NA	NA	NA	4.01525	2.72216	0.977926	0.969631	4	5.2918	0.795949	2.51701	0.455168	0.375257	0.388149	-0.231914	0.110586	-0.312091	0.0732962	0.396082	-0.521332	0.0647252	-0.0121116	-0.238134	-0.162821	-0.0739901	-0.371484	-0.0877196	-0.34243
PECAPJ15_UPPER_AERODIGESTIVE_TRACT	Oral Cavity Squamous Cell Carcinoma	5.3464	0.125243	NA	NA	NA	NA	3.62877	NA	0.977269	0.968736	4	3.87341	0.0504264	0.159462	0.142473	0.480513	0.426539	0.574477	0.282407	-0.0520023	0.0873721	0.293589	-0.634912	0.122461	0.174547	NA	NA	NA	-0.189177	-0.279637	-0.291486
NCIH747_LARGE_INTESTINE	Colon Adenocarcinoma	0.322582	0.383757	KRAS	p.G13D	0.632	Y	3.78136	1.80751	0.976594	0.967814	4	4.73535	0.404395	1.27881	0.285672	0.357869	0.374325	0.493907	0.132242	0.0966444	0.193971	0.225261	0.252607	-0.0943919	0.171507	-2.25208	0.0193197	-0.17258	-1.83335	-0.176366	-0.105278
NCIH1355_LUNG	Lung Adenocarcinoma	2.4609	0.219422	KRAS	p.G13C	0.405		4.25626	2.37657	0.97557	0.966418	3	4.54165	0.350115	1.10716	0.0716583	0.0948686	0.0533927	-0.346273	-0.266286	0.164605	0.145239	0.0496454	0.0148289	0.249153	-0.199968	-0.28519	-0.121826	-0.0666531	-0.424521	-0.133646	-0.188181
VMRCRCZ_KIDNEY	Renal Cell Carcinoma	6.92158	0.0773506	NA	NA	NA	NA	3.41819	2.86895	0.975314	0.966069	NA	3.39406	-0.18233	-0.576577	-0.529961	0.0765018	0.092437	-0.288709	-0.0930569	-0.0350635	0.0513129	-0.0700109	-0.471124	0.12651	0.184963	NA	NA	NA	NA	NA	NA
8505C_THYROID	Anaplastic Thyroid Cancer	9.69073	0.00728016	NA	NA	NA	NA	3.53978	4.41189	0.975292	0.966039	4	5.77716	1.0267	3.2467	0.738002	0.520785	0.517884	-0.382895	-0.0216171	0.175404	0.162053	0.503028	0.489415	0.314849	-0.23365	-0.0168648	-0.0851749	-0.0212138	-0.381877	-0.149144	-0.110591
EOL1_HAEMATOPOIETIC_AND_LYMPHOID_TISSUE	Chronic Eosinophilic Leukemia, NOS	0.769757	0.355436	NA	NA	NA	NA	3.05832	NA	0.975201	0.965916	NA	1.51107	-1.06431	-3.36564	-0.631491	-0.462068	-0.444646	-0.377923	-0.281409	-0.169424	-0.206553	-0.413891	0.212601	-0.378734	-0.242473	NA	NA	NA	-0.530915	-0.0707284	-0.0778724
MOLM14_HAEMATOPOIETIC_AND_LYMPHOID_TISSUE	Acute Myeloid Leukemia	2.79392	0.144948	NA	NA	NA	NA	2.40327	NA	0.975047	0.965705	3	1.54388	-1.01681	-3.21542	-0.36774	-0.422211	-0.351172	-0.136126	0.0657417	-0.00438276	-0.202125	-0.367999	-0.241528	-0.465407	-0.257768	NA	NA	NA	-0.654403	0.0324613	-0.0898909
KMS11_HAEMATOPOIETIC_AND_LYMPHOID_TISSUE	Plasma Cell Myeloma	3.13172	0.271728	NA	NA	NA	NA	5.17592	NA	0.974109	0.964427	4	2.39048	-0.624615	-1.9752	-0.640792	-0.439789	-0.43655	-0.421799	-0.253435	-0.435661	-0.181603	-0.38904	0.343564	-0.149166	-0.266053	NA	NA	NA	-0.266407	-0.155064	0.0154307
MB1_THYROID	Anaplastic Thyroid Cancer	5.49618	0.165265	NA	NA	NA	NA	4.63227	NA	0.974095	0.964409	2	4.54918	0.387147	1.22427	0.0146152	0.107505	0.0818584	-0.458501	-0.00856707	-0.170648	0.151036	0.0669447	0.184594	0.3353	-0.155954	NA	NA	NA	-0.543275	-0.22507	-0.320699
RI1_HAEMATOPOIETIC_AND_LYMPHOID_TISSUE	Activated B-cell Type	6.39525	0.105819	NA	NA	NA	NA	3.89336	NA	0.974003	0.964283	3	1.12462	-1.2348	-3.90479	-0.72734	-0.402423	-0.453021	-0.286387	-0.219576	-0.302771	-0.419436	-0.394174	0.405493	-0.192928	-0.216352	NA	NA	NA	-0.391157	-0.12748	0.0377152
RCM1_LARGE_INTESTINE	Rectal Adenocarcinoma	1.72662	0.271053	KRAS	p.G12V	0.919	Y	3.94205	2.52063	0.973371	0.963423	3	4.97766	0.591755	1.87129	0.430766	0.499578	0.491649	0.55694	0.294387	0.191862	0.295238	0.441759	-0.476367	-0.0961933	0.0290652	NA	NA	NA	-1.99148	0.0100734	0.223335
KELLY_AUTONOMIC_GANGLIA	Neuroblastoma	4.09106	0.100936	NA	NA	NA	NA	3.56194	NA	0.973344	0.963386	2	3.13077	-0.32016	-1.01244	-0.437943	-0.506964	-0.545516	-0.534325	-0.157659	-0.356189	-0.237317	-0.432492	0.331634	-0.303212	-0.119147	-0.0797617	-0.48092	-0.0125091	-0.271288	-0.0246413	-0.0947083
ABC1_LUNG	Lung Adenocarcinoma	7.11526	0.0666284	NA	NA	NA	NA	3.91265	2.86115	0.972819	0.962673	NA	4.7493	0.475034	1.50219	0.442486	0.0153387	0.0257659	0.279389	-0.160096	0.10899	-0.122066	-0.0858332	0.450343	0.00352771	0.275944	-0.178602	-0.057188	0.000887993	-0.440566	-0.0197858	-0.0476261
CAS1_CENTRAL_NERVOUS_SYSTEM	Glioblastoma	9.10013	0.0157847	NA	NA	NA	NA	3.63807	2.46437	0.972502	0.962241	4	4.35525	0.309295	0.978076	0.485466	0.0695908	0.0701958	-0.371766	0.249632	-0.330721	0.0441913	0.104312	-0.649098	0.328146	0.121385	0.0188382	0.157241	0.200028	-0.895131	-0.186603	-0.0938401
NCIH524_LUNG	Small Cell Lung Cancer	5.43983	0.0829054	NA	NA	NA	NA	4.24489	NA	0.972424	0.962135	NA	2.18239	-0.863107	-2.72938	-0.705255	-0.676223	-0.6757	-0.549882	-0.299903	-0.424082	-0.31552	-0.582908	0.373949	-0.403466	-0.443975	NA	NA	NA	NA	NA	NA
LXF289_LUNG	Lung Adenocarcinoma	8.03968	0.103079	NA	NA	NA	NA	3.97177	1.84065	0.971928	0.96146	4	4.7872	0.512384	1.6203	0.0465115	0.330603	0.3641	-0.301054	-0.0531185	-0.170515	0.0399462	0.324791	-0.462807	0.367725	-0.0477788	-0.0688151	-0.199422	-0.157376	-0.597084	-0.1118	-0.110848
KCL22_HAEMATOPOIETIC_AND_LYMPHOID_TISSUE	Chronic Myelogenous Leukemia	6.29943	0.193399	NA	NA	NA	NA	4.19061	NA	0.971753	0.961222	3	2.87479	-0.349474	-1.10514	-0.515025	-0.419745	-0.463409	-0.509229	-0.283578	-0.258728	-0.252844	-0.417447	0.487088	-0.0284549	-0.31746	NA	NA	NA	-0.217854	-0.155039	0.000878018
A2058_SKIN	Melanoma	5.90917	0.0891575	NA	NA	NA	NA	3.79181	3.74816	0.971099	0.960334	NA	5.77524	1.08838	3.44176	0.669168	-0.112082	-0.161744	-0.48674	-0.108848	-0.0577227	0.0243953	-0.0105072	0.482722	0.042512	-0.0480845	-0.0662893	0.00758089	0.0165501	-0.359125	-0.0944968	-0.0727834
HUH1_LIVER	Hepatocellular Carcinoma	4.8498	0.0866268	NA	NA	NA	NA	3.37434	NA	0.970864	0.960014	4	3.16741	-0.319387	-1.00999	-0.227771	0.154449	0.135328	0.0329416	0.0762089	-0.0346832	0.0549907	0.139597	-0.00363511	-0.143676	0.0167271	-0.137122	-0.192261	-0.11541	-0.257471	-0.143885	-0.0238428
ICC9_BILIARY_TRACT	Intrahepatic Cholangiocarcinoma	4.51878	0.225102	KRAS	p.G12D	0.995	Y	3.31615	NA	0.970582	0.959631	2	3.71063	-0.0389971	-0.12332	0.501732	0.517722	0.507811	0.608121	0.349396	0.181805	0.311882	0.469163	0.11332	0.0211766	-0.0470562	NA	NA	NA	-1.97766	-0.00300421	0.0354037
JR_SOFT_TISSUE	Alveolar Rhabdomyosarcoma	1.44128	0.275387	NA	NA	NA	NA	4.08151	NA	0.969971	0.958801	NA	3.46196	-0.0560387	-0.17721	0.202999	-0.486334	-0.530804	-0.435414	-0.148732	-0.0473683	0.00307224	-0.427825	0.602647	-0.347943	0.254544	0.00401659	-0.144386	-0.0117459	-0.409968	-0.419432	-0.0317547
OE33_OESOPHAGUS	Esophageal Adenocarcinoma	8.74924	0.0410115	NA	NA	NA	NA	3.74093	2.4092	0.969768	0.958525	4	4.7121	0.423729	1.33995	0.394559	0.59067	0.492468	0.630272	0.18932	0.285045	0.449841	0.45773	0.244347	0.33749	0.0807897	-0.525611	-0.128961	-0.170292	-0.459454	-0.182092	-0.224397
HTMMT_ENDOMETRIUM	Uterine Carcinosarcoma/Uterine Malignant Mixed Mullerian Tumor	5.79362	0.0985174	NA	NA	NA	NA	4.2555	NA	0.968574	0.956905	4	3.56317	-0.0825157	-0.260937	-0.255711	-0.190293	-0.0207634	-0.43138	-0.120469	0.0103695	-0.129485	-0.120761	0.125218	-0.0476439	0.0207923	NA	NA	NA	-0.443997	-0.172674	-0.231065
KMRC1_KIDNEY	Renal Clear Cell Carcinoma	8.10319	0.0332802	NA	NA	NA	NA	2.90111	NA	0.968158	0.956342	4	2.71327	-0.527652	-1.66858	-0.151456	0.496236	0.523753	-0.0453591	0.33909	0.32867	0.200517	0.455548	0.197302	0.0985543	0.0166859	0.243423	-0.132722	0.385027	-0.335843	-0.0892308	-0.101372
SUPB15_HAEMATOPOIETIC_AND_LYMPHOID_TISSUE	B-Lymphoblastic Leukemia/Lymphoma with t(9;22)(q34.1;q11.2);BCR-ABL1	3.13414	0.148511	NA	NA	NA	NA	4.59455	NA	0.96644	0.954013	3	2.78188	-0.387313	-1.22479	-0.450703	-0.572368	-0.548009	-0.388389	-0.158165	-0.343231	-0.118732	-0.491464	0.466177	-0.328725	-0.329225	NA	NA	NA	NA	NA	NA
MFE280_ENDOMETRIUM	Endometrial Carcinoma	1073741824	0.180283	NA	NA	NA	NA	3.79181	3.04876	0.964272	0.951078	2	4.15739	0.314529	0.994627	0.0108553	-0.506467	-0.49925	-0.13882	-0.194231	-0.455362	-0.305707	-0.390735	-0.281831	-0.331674	-0.148626	-0.113707	-0.218565	-0.0126131	-0.315796	-0.188819	-0.0207631
K562_HAEMATOPOIETIC_AND_LYMPHOID_TISSUE	Chronic Myeloid Leukemia, BCR-ABL1+	7.1808	0.0609391	NA	NA	NA	NA	3.926	3.17229	0.963923	0.950607	4	1.88516	-0.825842	-2.61154	-0.691858	-0.435477	-0.333553	-0.491232	-0.21726	-0.148711	-0.37596	-0.31833	0.110539	-0.311702	-0.434855	-0.0013957	-0.0705529	-0.200505	-0.61646	-0.160256	-0.184389
KKU055_BILIARY_TRACT	Intrahepatic Cholangiocarcinoma	8.46588	0.155586	NA	NA	NA	NA	4.15299	NA	0.963919	0.950601	NA	5.18203	0.749377	2.36974	0.62162	-0.442524	-0.396748	-0.439264	-0.158365	-0.127335	-0.0162228	-0.365361	0.344979	-0.342082	-0.000944578	NA	NA	NA	NA	NA	NA
CCFSTTG1_CENTRAL_NERVOUS_SYSTEM	Astrocytoma	1073741824	0.00117926	NA	NA	NA	NA	3.96809	NA	0.963804	0.950446	3	3.23301	-0.194641	-0.61551	-0.401528	0.0733737	-0.179854	-0.46269	0.0211791	0.0192105	-0.0779857	-0.0613207	0.0917895	0.442354	0.237524	NA	NA	NA	-0.357458	-0.243789	-0.184364
LS513_LARGE_INTESTINE	Colon Adenocarcinoma	0.174688	0.494048	KRAS	p.G12D	0.567	Y	3.81455	2.35853	0.963609	0.950183	NA	4.52846	0.39747	1.25691	0.448665	0.329559	0.211628	0.537824	0.198683	0.234454	0.203849	0.163429	-0.131777	-0.37085	0.132548	-1.99143	-0.259072	-0.0392766	-1.51771	-0.137211	-0.00660106
YKG1_CENTRAL_NERVOUS_SYSTEM	Glioblastoma	9.17391	0.0785919	NA	NA	NA	NA	4.05572	NA	0.961979	0.94798	4	5.50568	0.942065	2.97907	0.470034	-0.162612	-0.136626	-0.50712	0.0734588	-0.202749	0.00832271	-0.0964017	-0.364397	0.104932	0.133036	-0.169949	-0.0242576	0.28992	-0.169294	-0.164717	-0.0661974
SNU201_CENTRAL_NERVOUS_SYSTEM	Glioblastoma	1073741824	0.0868178	NA	NA	NA	NA	3.77505	NA	0.961776	0.947706	4	3.12117	-0.299606	-0.947436	-0.680309	-0.318582	-0.302136	-0.382032	0.00522921	-0.162326	-0.261811	-0.194889	-0.566921	0.413919	0.0893285	NA	NA	NA	-0.286989	-0.0896939	-0.162739
SW1710_URINARY_TRACT	Bladder Urothelial Carcinoma	7.21184	0.0684693	NA	NA	NA	NA	3.79597	2.10878	0.961436	0.947247	4	3.48167	-0.12283	-0.388422	-0.436676	0.14317	0.0108517	-0.171143	-0.170825	-0.00718323	-0.118266	-0.102403	-0.487172	0.357486	0.063334	NA	NA	NA	NA	NA	NA
NCO2_HAEMATOPOIETIC_AND_LYMPHOID_TISSUE	Chronic Myelogenous Leukemia	4.32978	0.117445	NA	NA	NA	NA	4.14568	NA	0.96121	0.946943	2	2.83449	-0.376611	-1.19095	-0.455952	-0.483669	-0.475909	-0.376866	-0.137551	-0.113862	-0.117596	-0.421097	0.222414	-0.174771	-0.52176	NA	NA	NA	-0.565639	-0.160522	-0.372441
GI1_CENTRAL_NERVOUS_SYSTEM	Gliosarcoma	3.59398	0.131865	NA	NA	NA	NA	3.67807	NA	0.959857	0.945117	4	3.94085	0.131641	0.416286	-0.272149	-0.314237	-0.195796	-0.535987	-0.223917	-0.192726	-0.0659624	-0.164423	0.318607	0.247301	-0.132846	-0.160107	-0.158311	0.0676889	-0.284823	-0.112726	-0.346178
639V_URINARY_TRACT	Urethral Urothelial Carcinoma	1073741824	0.116142	NA	NA	NA	NA	4.32841	NA	0.958694	0.94355	2	3.97893	0.107165	0.338887	-0.445377	-0.155051	-0.0791576	-0.599965	-0.363565	0.0306663	-0.307299	0.0966467	0.558309	-0.129642	-0.305129	NA	NA	NA	-0.103599	-0.127064	-0.155739
NCIH2126_LUNG	Lung Adenocarcinoma	9.81648	0.142382	NA	NA	NA	NA	3.83289	NA	0.95807	0.942709	3	3.88833	0.0016379	0.0051795	-0.36486	0.137964	-0.0278876	0.499094	0.00895706	0.200344	-0.255939	0.0106996	-0.517004	-0.038407	-0.259108	-0.469015	-0.122381	-0.100527	-0.517583	0.0249196	-0.155615
SH4_SKIN	Melanoma	6.74955	0.0518342	NA	NA	NA	NA	3.81352	NA	0.957792	0.942335	3	6.13397	1.27472	4.03103	0.75247	-0.0673023	-0.0738369	-0.423888	-0.066745	0.19416	-0.239347	-0.0397947	-0.0860264	0.289041	-0.190317	0.0421859	-0.0313375	0.0292993	-0.241422	-0.143457	-0.159137
WERIRB1_AUTONOMIC_GANGLIA	Retinoblastoma	9.32969	0.0520485	NA	NA	NA	NA	4.8885	NA	0.957452	0.941877	3	1.89484	-0.903865	-2.85827	-0.71926	-0.581685	-0.614875	-0.455674	-0.23476	-0.383342	-0.280828	-0.467909	0.305268	-0.395788	-0.252445	NA	NA	NA	-0.434522	-0.235807	-0.0957094
SNU449_LIVER	Hepatocellular Carcinoma	7.29542	0.0578009	NA	NA	NA	NA	3.68257	2.0435	0.956876	0.941102	3	3.95709	0.0916093	0.289694	-0.293307	-0.148428	-0.207904	-0.297037	-0.166844	-0.192131	0.0870407	-0.215373	-0.20422	0.220046	0.0358672	0.070264	-0.058896	-0.0759589	-0.426223	-0.183382	-0.0836288
OVCAR8_OVARY	High-Grade Serous Ovarian Cancer	9.60892	0.00936646	KRAS	p.P121H	0.379		4.08831	NA	0.956636	0.94078	3	4.14421	0.19634	0.620881	0.146628	-0.00893737	-0.0145928	-0.416524	-0.137047	0.00196668	-0.337921	0.0186004	0.496017	0.0794196	-0.0922513	-0.0588885	-0.144564	-0.0549687	-0.0727148	-0.106329	-0.203531
WM793_SKIN	Melanoma	5.47386	0.0738611	NA	NA	NA	NA	3.34625	NA	0.955354	0.939055	3	6.27543	1.31402	4.15529	0.789658	0.427497	0.342225	-0.464493	0.239007	0.122286	0.347645	0.439437	0.00857051	0.432498	0.185282	-0.07061	-0.0277089	-0.0370691	-0.259007	-0.0438997	-0.169134
HEPG2_LIVER	Hepatoblastoma	4.1251	0.0928532	NA	NA	NA	NA	2.63691	NA	0.955096	0.938708	NA	4.03542	0.152392	0.481907	0.193337	-0.0889593	-0.159068	0.00732536	-0.0575184	0.230634	-0.0740983	-0.0914375	-0.0189936	-0.192723	-0.177005	-0.185506	-0.291188	-1.6326	-0.460352	-0.0624055	-2.2002
ICC12_BILIARY_TRACT	Intrahepatic Cholangiocarcinoma	4.21106	0.094571	NA	NA	NA	NA	3.43296	NA	0.954606	0.93805	4	5.05792	0.669382	2.11677	0.739058	0.635006	0.635362	0.662791	0.536198	0.237173	0.488518	0.611665	-0.413271	0.37475	0.223439	NA	NA	NA	-0.472244	-0.183174	-0.269969
ONS76_CENTRAL_NERVOUS_SYSTEM	Medulloblastoma	5.21116	0.133412	NA	NA	NA	NA	2.91648	1.94946	0.954204	0.93751	NA	5.53833	0.940861	2.97526	0.682687	0.0954219	0.0934319	0.0375878	0.106889	0.0270851	0.0976573	0.0708912	-0.482853	0.0549839	-0.0104495	NA	NA	NA	-0.276355	-0.0765769	-1.06282
COLO800_SKIN	Cutaneous Melanoma	7.65142	0.0454059	NA	NA	NA	NA	2.99277	NA	0.954155	0.937444	3	5.92753	1.10405	3.49131	0.600754	-0.170732	-0.062034	-0.390801	0.0498131	-0.0285169	-0.0788738	0.00763124	0.0132058	0.034468	0.0234812	0.105511	0.0476397	-0.0362109	-0.377405	0.102973	-0.064783
NCIH522_LUNG	Lung Adenocarcinoma	9.90319	0.0303052	NA	NA	NA	NA	3.75061	NA	0.952182	0.934796	NA	3.24428	-0.222614	-0.703966	-0.582896	-0.619621	-0.564291	-0.451746	-0.413469	-0.327835	-0.42559	-0.494173	0.0914082	-0.192806	-0.0490139	0.144452	-0.149794	-0.235965	-0.361973	-0.228254	-0.132312
BV173_HAEMATOPOIETIC_AND_LYMPHOID_TISSUE	Chronic Myelogenous Leukemia	1.67027	0.344126	NA	NA	NA	NA	3.76977	NA	0.951571	0.933977	3	1.83198	-0.859664	-2.7185	-0.486453	-0.427266	-0.451658	-0.346657	-0.00958877	-0.000261768	-0.0717574	-0.387551	0.277617	-0.325354	-0.338491	NA	NA	NA	NA	NA	NA
OCIAML3_HAEMATOPOIETIC_AND_LYMPHOID_TISSUE	Acute Myeloid Leukemia	2.14902	0.230209	NA	NA	NA	NA	2.64847	NA	0.949575	0.931303	3	3.25133	-0.198469	-0.627614	0.109289	-0.0115991	-0.0136798	-0.214976	-0.068427	0.235877	-0.0799846	-0.0321665	-0.127589	-0.101637	0.211396	-0.0921842	-0.241347	-0.924418	-0.726221	-0.160565	-1.05547
LN382_CENTRAL_NERVOUS_SYSTEM	Glioblastoma	8.95244	0.0248975	NA	NA	NA	NA	3.46467	NA	0.948629	0.930038	4	4.83374	0.600576	1.89919	0.384831	-0.0246735	-0.199882	-0.506486	0.0394896	0.0140982	-0.140681	-0.0613124	-0.416159	0.414569	0.127566	-0.394696	0.00745147	0.126375	-0.27333	-0.0756797	-0.250967
RCHACV_HAEMATOPOIETIC_AND_LYMPHOID_TISSUE	B-Lymphoblastic Leukemia/Lymphoma	4.97821	0.197543	NA	NA	NA	NA	4.50016	NA	0.948565	0.929953	3	2.53612	-0.484936	-1.5335	-0.459199	-0.50985	-0.57181	-0.327731	-0.183489	-0.142384	-0.29143	-0.470867	0.493822	-0.314969	-0.0993363	-0.412721	-0.0542073	0.000562197	-0.619351	-0.0581256	-0.118979
NCIH2122_LUNG	Lung Adenocarcinoma	3.59561	0.138351	KRAS	p.G12C	0.952	Y	3.41278	2.94401	0.948019	0.929221	3	4.5946	0.377312	1.19316	0.518043	0.505405	0.471016	0.581216	0.287113	0.224044	0.348239	0.505546	0.101748	-0.0932212	0.0484046	-0.166572	-0.224314	-0.0298309	-1.03658	-0.222076	-0.185775
TE4_OESOPHAGUS	Esophageal Squamous Cell Carcinoma	4.82762	0.0912132	NA	NA	NA	NA	3.54597	1.73068	0.947045	0.927919	2	4.96112	0.611109	1.9325	0.475837	0.291641	-0.0258813	0.517465	0.3043	-0.065175	0.376683	0.116037	0.147186	0.236877	0.106011	-0.118235	-0.232551	-0.0334624	-0.23624	-0.0555775	-0.138346
MP41_UVEA	Uveal Melanoma	5.16756	0.119068	NA	NA	NA	NA	2.926	NA	0.945875	0.926357	4	4.58513	0.470422	1.48761	0.462309	-0.489032	-0.426869	-0.22506	0.00786172	0.0732188	-0.13012	-0.393932	-0.136969	-0.225131	0.0698655	NA	NA	NA	NA	NA	NA
OCIAML2_HAEMATOPOIETIC_AND_LYMPHOID_TISSUE	Acute Myeloid Leukemia	2.9962	0.209454	NA	NA	NA	NA	3.32481	0.296332	0.944889	0.925041	3	1.99337	-0.79516	-2.51452	-0.553035	-0.413081	-0.409143	-0.366193	-0.216608	-0.108672	-0.122179	-0.35964	0.00766605	-0.401098	-0.449083	-0.3922	0.042903	0.0241554	-0.180264	-0.133443	-0.115992
MDAMB231_BREAST	Invasive Breast Carcinoma	7.40481	0.0665808	KRAS	p.G13D	0.656	Y	3.23113	NA	0.944496	0.924517	3	6.01064	1.14547	3.62231	0.73341	0.595315	0.569897	-0.0890379	0.0648646	0.188357	0.223967	0.481965	0.262754	0.312355	0.264353	-0.331334	-0.0425629	-0.00203066	-1.07344	-0.0691595	-0.0891288
8MGBA_CENTRAL_NERVOUS_SYSTEM	Glioblastoma	6.11154	0.0867148	NA	NA	NA	NA	3.54844	NA	0.943916	0.923743	2	4.07658	0.184645	0.583898	-0.400379	-0.210864	-0.204756	-0.354392	-0.00151054	-0.303605	-0.1955	-0.148794	-0.475774	-0.14051	-0.0438308	NA	NA	NA	-0.406841	0.0602909	-0.344785
MHHNB11_AUTONOMIC_GANGLIA	Neuroblastoma	4.35658	0.177238	NA	NA	NA	NA	4.25475	NA	0.942571	0.92195	3	3.09402	-0.329586	-1.04224	-0.451961	-0.470241	-0.463221	-0.407281	-0.173499	-0.255537	-0.244315	-0.391543	-0.246843	-0.237755	-0.386979	NA	NA	NA	-0.496224	-0.140877	-0.391644
CASKI_CERVIX	Cervical Squamous Cell Carcinoma	8.67658	0.0571559	NA	NA	NA	NA	3.32337	3.41916	0.942086	0.921305	3	2.53123	-0.64165	-2.02907	-0.224695	0.451585	0.510817	0.566763	0.283767	0.0422559	0.183596	0.428153	-0.484305	0.177197	0.127314	NA	NA	NA	-0.223614	-0.115217	-0.176858
LNZ308_CENTRAL_NERVOUS_SYSTEM	Glioblastoma	7.52299	0.141635	NA	NA	NA	NA	3.99458	NA	0.938609	0.91668	4	3.6131	-0.109612	-0.346624	-0.225214	-0.253642	-0.287117	-0.493808	-0.237906	-0.211164	-0.0668753	-0.162391	0.107397	0.0727181	0.217067	-0.118824	-0.0707661	-0.170728	-0.451443	-0.0887194	-0.205987
HKA1_SKIN	Cutaneous Squamous Cell Carcinoma	3.99747	0.110562	KRAS	p.G12S	0.635	Y	4.88801	NA	0.936749	0.91421	4	4.14118	0.197452	0.6244	0.095426	0.0165742	-0.107118	0.216016	-0.0902507	-0.0481503	0.182018	-0.102267	0.532054	0.0380177	0.0497766	NA	NA	NA	-1.66932	0.323633	0.156715
SNU761_LIVER	Hepatocellular Carcinoma	2.39564	0.296792	NA	NA	NA	NA	2.96162	NA	0.934981	0.911866	3	3.9836	0.0543567	0.171891	-0.0331252	0.174119	0.111958	0.303242	0.272412	0.194582	-0.0240626	0.0525754	-0.583425	0.222581	0.0508227	-0.279555	-0.448618	0.0565708	-0.453299	-0.265534	-0.223457
MELHO_SKIN	Melanoma	7.85286	0.130752	NA	NA	NA	NA	3.49953	NA	0.934422	0.911124	4	5.80328	1.08176	3.42081	0.712066	-0.38855	-0.264594	-0.376723	-0.0740966	-0.0772935	-0.280601	-0.209274	0.258508	-0.0208121	0.156654	0.0142236	-0.100552	-0.038372	-0.619248	-0.318509	-0.282161
A172_CENTRAL_NERVOUS_SYSTEM	Glioblastoma	4.32598	0.178285	NA	NA	NA	NA	4.32625	NA	0.934068	0.910657	4	4.8907	0.579103	1.83128	0.425558	0.0897681	0.108502	-0.464725	-0.022866	-0.112878	-0.15798	0.143677	-0.0903142	0.357767	0.280254	0.173354	0.166382	0.101507	-0.38946	-0.0466146	0.0488911
HSC1_SKIN	Cutaneous Squamous Cell Carcinoma	4.80576	0.111051	NA	NA	NA	NA	4.71864	NA	0.933631	0.910077	4	2.12813	-0.830096	-2.625	-0.550728	0.149479	0.151822	0.507802	0.160845	-0.0334765	0.190996	0.0248344	-0.476701	0.152376	0.368338	NA	NA	NA	-0.474565	-0.0854026	-0.275726
NCIH1915_LUNG	Large Cell Lung Carcinoma	9.46414	0.0137111	NA	NA	NA	NA	3.35191	NA	0.933577	0.910006	4	5.02866	0.704545	2.22797	0.482982	0.304153	0.35822	-0.336966	0.0404118	-0.15575	0.206453	0.304866	0.158907	-0.196665	-0.39356	0.0775153	-0.900994	-0.312302	-0.42999	-1.13545	-0.323582
NUGC3_STOMACH	Stomach Adenocarcinoma	2.68161	0.235762	NA	NA	NA	NA	3.0268	NA	0.931935	0.907833	3	4.69498	0.405223	1.28143	0.508994	0.455422	0.452759	0.450599	0.236397	0.133668	0.281053	0.405367	0.371655	0.122049	0.0631861	-0.161606	-0.163173	-0.0870379	-0.349664	-0.280742	-0.130513
TGBC52TKB_BILIARY_TRACT	Ampullary Carcinoma	1.4669	0.255213	KRAS	p.G12D	0.761	Y	4.64039	NA	0.930976	0.906565	4	5.38897	0.841129	2.65988	0.636866	0.612264	0.577226	0.315556	0.373067	0.28069	0.425042	0.460826	-0.354513	0.592224	0.0594483	NA	NA	NA	-2.4618	-0.0146467	-0.33628
SNU1077_ENDOMETRIUM	Uterine Carcinosarcoma/Uterine Malignant Mixed Mullerian Tumor	8.80965	0.0934337	NA	NA	NA	NA	3.03562	NA	0.930792	0.906322	4	2.98521	-0.388473	-1.22846	-0.164013	0.104677	0.271282	0.373658	0.226636	0.0968367	-0.164051	0.0581758	-0.537444	0.170617	0.320056	NA	NA	NA	-0.416105	-0.0896839	-0.206983
RPMI7951_SKIN	Melanoma	6.06128	0.06924	NA	NA	NA	NA	3.15056	2.90894	0.929996	0.905271	NA	5.58723	0.940479	2.97406	0.535696	0.135716	0.146098	-0.481056	-0.0624071	-0.236186	-0.0699015	0.199354	-0.366664	0.209089	-0.0479774	0.138252	0.0715964	0.0342434	-0.457666	-0.0360814	-0.210623
LPS141_SOFT_TISSUE	Dedifferentiated Liposarcoma	1073741824	0.0281402	NA	NA	NA	NA	3.51096	NA	0.92999	0.905262	4	3.83109	0.0790999	0.250136	0.102148	0.200288	0.307345	-0.330972	0.267639	-0.019484	0.0659661	0.2824	-0.108736	0.129587	0.314389	NA	NA	NA	-0.450258	-0.217697	-0.644569
SKMES1_LUNG	Lung Squamous Cell Carcinoma	8.98482	0.0244877	NA	NA	NA	NA	3.17632	NA	0.929704	0.904885	2	4.95508	0.604008	1.91004	0.437117	0.471339	0.421875	0.0401643	0.24607	-0.290101	0.348451	0.272158	-0.549462	0.201704	0.0445077	-0.128331	-0.0435148	0.225109	-0.414374	0.00881603	-0.151366
A498_KIDNEY	Renal Cell Carcinoma	5.87736	0.113181	NA	NA	NA	NA	2.73769	NA	0.92938	0.904458	3	2.79289	-0.511951	-1.61893	-0.513041	0.237176	0.320181	0.00173352	0.0571463	0.286866	-0.16873	0.124538	-0.287993	0.0595966	0.277957	-0.0799773	-0.000219872	-0.0516483	NA	NA	NA
SAOS2_BONE	Osteosarcoma	9.58227	0.0211761	NA	NA	NA	NA	4.17313	1.33547	0.929316	0.904373	NA	2.14389	-0.788477	-2.49338	-0.654375	-0.224856	-0.27539	-0.484754	-0.242933	-0.177741	-0.246774	-0.112338	0.324511	0.248945	-0.00499412	0.0953542	-0.243714	0.128478	-0.375809	0.122255	-0.287003
KHM1B_HAEMATOPOIETIC_AND_LYMPHOID_TISSUE	Plasma Cell Myeloma	3.77433	0.105588	KRAS	p.G12C	0.44	Y	3.91552	NA	0.9275	0.901977	3	0.509019	-1.60677	-5.08106	-0.750305	-0.347166	-0.413496	-0.299589	-0.21798	-0.153072	-0.275373	-0.400261	-0.125317	-0.456803	-0.300808	NA	NA	NA	NA	NA	NA
MPP89_PLEURA	Pleural Mesothelioma, Epithelioid Type	9.24383	0.0334543	NA	NA	NA	NA	3.66676	NA	0.924834	0.898466	4	4.03395	0.182211	0.576202	-0.320426	0.174033	0.14588	-0.420424	-0.207598	-0.24861	-0.0436394	0.0878391	0.230413	0.238471	0.0057417	-0.1997	-0.075719	-0.162239	-0.499279	-0.327827	-0.193912
KE37_HAEMATOPOIETIC_AND_LYMPHOID_TISSUE	Adult T-Cell Leukemia/Lymphoma	6.49527	0.0831532	NA	NA	NA	NA	4.42425	0.214723	0.920839	0.893217	3	1.38605	-1.10637	-3.49865	-0.73266	-0.588626	-0.58698	-0.406836	-0.326951	-0.405621	-0.289701	-0.545033	0.0908632	-0.471958	-0.581708	NA	NA	NA	-0.118285	-0.187987	-1.36299
YD8_UPPER_AERODIGESTIVE_TRACT	Oral Cavity Squamous Cell Carcinoma	1073741824	0.0906048	KRAS	p.G138V	0.263		4.08236	NA	0.917264	0.88853	4	4.653	0.468483	1.48147	0.0808944	0.279948	0.190743	-0.0175546	-0.116467	-0.148327	0.205313	0.239238	-0.557668	0.536327	0.0410892	0.0557191	-0.208954	0.375395	-0.285399	0.00763163	-0.045009
CHLA57_BONE	Primitive Neuroectodermal Tumor	3.05635	0.210612	NA	NA	NA	NA	3.97269	NA	0.916784	0.887902	NA	3.66647	0.0132301	0.0418373	-0.06416	-0.447302	-0.395071	-0.459334	-0.14996	0.00942138	-0.0520013	-0.397451	0.471227	-0.0685095	0.00866755	NA	NA	NA	-0.452343	-0.441562	0.0203373
HCC4006_LUNG	Lung Adenocarcinoma	1073741824	0.23254	NA	NA	NA	NA	4.04264	NA	0.916024	0.886908	4	5.29113	0.787192	2.48932	0.499169	0.482944	0.337371	0.566859	0.155783	-0.0374127	0.056843	0.286962	-0.25002	0.329716	0.135262	-0.0134313	-0.0517669	-0.0660213	NA	NA	NA
CW9019_SOFT_TISSUE	Alveolar Rhabdomyosarcoma	3.98654	0.110959	NA	NA	NA	NA	3.52732	NA	0.914547	0.884976	4	2.77577	-0.482432	-1.52558	-0.367285	-0.17119	-0.167277	-0.352957	-0.118478	0.287536	-0.227082	-0.0962873	0.502805	0.0155153	0.388178	-0.166551	-0.185548	0.245889	-0.648438	-0.162982	-0.173065
MONOMAC6_HAEMATOPOIETIC_AND_LYMPHOID_TISSUE	Acute Monoblastic/Monocytic Leukemia	7.72055	0.149205	NA	NA	NA	NA	3.94767	NA	0.914396	0.88478	3	2.22407	-0.673109	-2.12856	-0.718558	-0.417394	-0.458957	-0.500142	-0.195747	-0.304451	-0.158339	-0.369575	0.345122	-0.257175	-0.408838	-0.401838	-0.0640813	-0.00799218	NA	NA	NA
WM88_SKIN	Melanoma	8.7859	0.0213925	NA	NA	NA	NA	3.88362	NA	0.913995	0.884256	3	5.95712	1.17168	3.70518	0.566702	-0.129626	-0.208502	-0.384098	-0.0887433	-0.189441	0.0434457	-0.130213	0.00173718	0.136462	-0.0115052	-0.0390377	-0.292494	0.242012	-0.204282	-0.38892	-0.243114
RERFLCMS_LUNG	Lung Adenocarcinoma	8.01759	0.0370497	NA	NA	NA	NA	3.43696	NA	0.913555	0.883681	4	4.97411	0.612284	1.93621	0.462382	0.452318	0.458787	-0.198409	0.295849	-0.0280553	0.350005	0.395765	-0.363227	0.447168	0.140486	0.0513914	-0.011758	0.10776	NA	NA	NA
IPC298_SKIN	Cutaneous Melanoma	4.46931	0.097777	NA	NA	NA	NA	3.41007	NA	0.912714	0.882584	4	5.5322	0.940998	2.9757	0.589182	-0.208811	-0.216227	-0.376566	-0.111269	-0.0435057	-0.0898419	-0.0944917	0.223626	-0.126573	-0.169406	-0.0957421	-0.110509	-1.95525	-0.0589259	-0.115944	-1.84974
AU565_BREAST	Invasive Breast Carcinoma	6.01157	0.0935043	NA	NA	NA	NA	3.75702	NA	0.912619	0.88246	4	2.66653	-0.605483	-1.9147	-0.557798	-0.272618	-0.294969	0.413693	-0.120599	0.0395529	-0.420984	-0.167109	0.126938	-0.305164	0.085105	0.0575238	-0.10925	-0.299947	-0.4661	-0.128887	-0.107904
EM2_HAEMATOPOIETIC_AND_LYMPHOID_TISSUE	Chronic Myeloid Leukemia, BCR-ABL1+	4.84568	0.206756	NA	NA	NA	NA	3.17313	NA	0.912517	0.882326	4	2.42013	-0.5913	-1.86985	-0.591369	-0.44892	-0.442484	-0.39455	-0.262005	-0.27089	-0.32174	-0.424316	0.354714	-0.43474	-0.284101	NA	NA	NA	-0.606361	-0.275383	-0.23748
T3M10_LUNG	Large Cell Lung Carcinoma	5.9642	0.0883983	KRAS	p.G12D	0.599	Y	2.33914	NA	0.912137	0.88183	3	3.99196	0.0710225	0.224593	-0.0643335	0.339207	0.399753	0.375391	0.0660732	0.158392	0.0258478	0.348063	-0.0518198	0.16109	0.00751487	NA	NA	NA	NA	NA	NA
SNU489_CENTRAL_NERVOUS_SYSTEM	Glioblastoma	4.14385	0.102966	NA	NA	NA	NA	3.34199	NA	0.910598	0.879825	4	3.28534	-0.253053	-0.800224	-0.464896	0.109137	0.119293	-0.342128	0.13893	-0.112926	-0.245593	0.144325	-0.531093	0.242505	0.0886298	NA	NA	NA	NA	NA	NA
NCIH1568_LUNG	Lung Adenocarcinoma	7.78335	0.044436	NA	NA	NA	NA	4.13422	1.72501	0.910442	0.879621	NA	2.73035	-0.576849	-1.82416	-0.749348	-0.0608539	-0.0772781	0.28418	-0.310165	0.0946613	-0.165229	-0.135165	0.217897	0.230033	-0.23914	-0.0946877	-0.0187927	0.00438129	-0.539898	-0.118133	-0.319474
NCIH1341_LUNG	Small Cell Lung Cancer	1073741824	0.14645	NA	NA	NA	NA	4.40395	NA	0.9079	0.876312	4	3.226	-0.156377	-0.494507	-0.524214	-0.436408	-0.50387	-0.30081	-0.11731	-0.28489	-0.0401038	-0.345621	0.378672	-0.113418	0.0315881	NA	NA	NA	NA	NA	NA
TF1_HAEMATOPOIETIC_AND_LYMPHOID_TISSUE	Acute Myeloid Leukemia	0.351562	0.426978	NA	NA	NA	NA	4.04527	NA	0.906719	0.874777	3	2.43653	-0.594207	-1.87905	-0.613986	-0.543195	-0.54581	-0.474646	-0.255875	-0.294363	-0.285894	-0.434842	0.509826	-0.364019	-0.368912	NA	NA	NA	-1.02473	-0.0808236	-0.485606
HCC1143_BREAST	Breast Invasive Ductal Carcinoma	9.8647	0.106483	NA	NA	NA	NA	3.84197	NA	0.905976	0.873812	3	4.09476	0.141793	0.448389	-0.167541	0.311493	0.192426	0.321113	-0.0622166	-0.0666791	0.0312161	0.150247	-0.387148	0.408562	0.0206716	-0.444245	-0.095623	-0.218099	-0.329198	-0.0788871	-0.197427
NCIH1563_LUNG	Lung Adenocarcinoma	9.88383	0.00763051	NA	NA	NA	NA	3.45943	NA	0.904954	0.872484	4	3.23622	-0.256524	-0.811199	-0.493993	0.107215	0.0767601	-0.296927	-0.0605606	0.00867048	-0.134707	0.00534281	-0.424179	0.225943	0.147215	NA	NA	NA	NA	NA	NA
HUH28_BILIARY_TRACT	Intrahepatic Cholangiocarcinoma	9.21239	0.0148597	NA	NA	NA	NA	2.95233	NA	0.903338	0.870389	2	3.87481	0.0942723	0.298115	0.0592508	0.410455	0.346652	-0.330747	0.113913	0.138966	-0.0470818	0.255892	-0.37861	0.441082	0.262362	NA	NA	NA	NA	NA	NA
UW228_CENTRAL_NERVOUS_SYSTEM	Medulloblastoma	4.78876	0.0945532	NA	NA	NA	NA	4.23036	NA	0.898419	0.864022	3	3.9824	0.18566	0.587108	0.0257782	0.139783	0.114391	-0.296299	0.103172	-0.129678	0.148129	0.161093	-0.185752	0.311718	0.000505799	NA	NA	NA	-0.520838	-0.156568	-0.62061
MEG01_HAEMATOPOIETIC_AND_LYMPHOID_TISSUE	Chronic Myeloid Leukemia, BCR-ABL1+	9.18554	0.0154074	NA	NA	NA	NA	2.93357	NA	0.897997	0.863477	2	2.3226	-0.674389	-2.13261	-0.574325	-0.376666	-0.305094	-0.38853	-0.0656987	-0.286499	-0.226843	-0.291162	0.325191	-0.161954	-0.436778	NA	NA	NA	NA	NA	NA
SW1783_CENTRAL_NERVOUS_SYSTEM	Anaplastic Astrocytoma	7.49067	0.0473535	NA	NA	NA	NA	3.41684	0.572935	0.895444	0.860182	4	4.39798	0.34499	1.09095	0.0771593	0.164736	0.107322	-0.440393	0.155625	-0.0478441	0.105253	0.274844	-0.211506	0.409058	0.105346	0.0760465	-0.0475591	0.163073	NA	NA	NA
HS766T_PANCREAS	Pancreatic Adenocarcinoma	6.83986	0.107789	KRAS	p.Q61H	0.944	Y	3.66448	3.05111	0.895184	0.859847	2	5.35837	0.849101	2.68509	0.622324	0.527395	0.530476	0.062746	0.117577	0.171589	0.279481	0.447955	-0.179431	0.274577	-0.0523227	-0.718116	-0.288548	0.105927	-1.24443	-0.133474	-0.158248
HEC6_ENDOMETRIUM	Uterine Adenosquamous Carcinoma	8.15153	0.0397239	KRAS	p.V160A	0.272		4.24031	NA	0.891946	0.855678	4	4.36439	0.290842	0.919722	-0.290544	-0.353282	-0.350089	-0.383133	-0.399202	-0.183456	-0.400444	-0.21975	0.213446	0.223129	-0.124846	-0.184089	-0.0114756	-0.0628129	-0.407712	-0.18433	-0.389925
TYKNU_OVARY	High-Grade Serous Ovarian Cancer	9.48102	0.0105177	NA	NA	NA	NA	3.18587	2.61931	0.890775	0.854172	3	4.98588	0.635263	2.00888	0.535012	0.224044	0.272155	-0.520307	-0.131109	0.180019	-0.111477	0.307747	0.528554	0.117043	-0.134008	0.0396625	0.0110497	-1.70452	-0.122787	-0.194575	-1.68754
SNU1105_CENTRAL_NERVOUS_SYSTEM	Glioblastoma	4.11676	0.156533	NA	NA	NA	NA	3.59574	NA	0.890741	0.854128	4	4.26101	0.267619	0.846285	-0.0140105	0.156888	0.15823	-0.450919	-0.0511763	0.0089174	-0.0366139	0.271631	-0.30171	0.446288	0.122798	-0.0303931	-0.054917	0.126444	-0.310114	0.074138	-0.059656
ISTMES1_PLEURA	Pleural Mesothelioma, Epithelioid Type	8.83712	0.0873397	NA	NA	NA	NA	2.87381	1.20687	0.889951	0.853113	4	3.39608	-0.142857	-0.451754	-0.275568	-0.00509932	0.0609153	-0.376651	-0.123785	0.0456866	-0.360214	0.0884163	0.19072	0.172461	0.39469	NA	NA	NA	NA	NA	NA
HDMYZ_HAEMATOPOIETIC_AND_LYMPHOID_TISSUE	Acute Myeloid Leukemia	9.61605	0.00919032	NA	NA	NA	NA	3.16511	NA	0.888619	0.851404	2	5.25841	0.803375	2.54049	0.451347	0.258071	0.302306	-0.498924	-0.00640343	0.00168705	0.199129	0.297005	0.259498	0.0790316	-0.210961	NA	NA	NA	-0.316705	-0.126875	-1.07983
SF539_CENTRAL_NERVOUS_SYSTEM	Gliosarcoma	9.11556	0.17349	NA	NA	NA	NA	3.45418	1.37439	0.887044	0.849382	6	2.8462	-0.454914	-1.43857	-0.707047	0.0710296	0.104136	-0.427845	-0.157281	-0.183	-0.228154	0.0662014	-0.332227	0.253486	0.191088	NA	NA	NA	-0.326455	-0.19345	-0.135786
HCA1_CERVIX	Endocervical Adenocarcinoma	4.57586	0.132147	NA	NA	NA	NA	3.42626	NA	0.886908	0.849209	2	3.48675	-0.147185	-0.465441	0.325534	0.205884	0.244199	0.482289	0.237918	0.339673	0.180898	0.103711	-0.371297	-0.0300188	0.169355	NA	NA	NA	-0.456342	-0.124455	-0.0737622
NCIH1975_LUNG	Lung Adenocarcinoma	6.79597	0.071183	NA	NA	NA	NA	3.02503	NA	0.879619	0.839889	3	3.67064	-0.0458056	-0.14485	-0.505162	0.380075	0.210512	0.371159	-0.23125	-0.0493568	0.0982943	0.146285	0.187364	0.248443	0.0142565	-0.171428	-0.0764659	-0.205698	-0.435313	-0.0681116	-0.254155
LN464_CENTRAL_NERVOUS_SYSTEM	Glioblastoma	4.83094	0.0968413	NA	NA	NA	NA	3.55336	NA	0.879079	0.839201	4	5.90394	1.10876	3.5062	0.625435	-0.175119	-0.113132	-0.434164	-0.0423942	-0.0357791	-0.199506	-0.0147894	0.208396	-0.10909	-0.274437	0.0330797	0.0882377	-0.0123033	-0.259722	0.0177254	-0.252208
ECC10_STOMACH	Small Cell Carcinoma of the Stomach	4.51266	0.0828737	NA	NA	NA	NA	3.83895	NA	0.876847	0.836358	3	3.86049	0.184634	0.583863	-0.227469	-0.490531	-0.523009	-0.234754	-0.257233	-0.265062	-0.215141	-0.41877	-0.446551	-0.0093665	-0.361413	0.0186225	-0.112248	-0.265788	NA	NA	NA
NP2_CENTRAL_NERVOUS_SYSTEM	Glioblastoma	9.04768	0.0849995	NA	NA	NA	NA	3.01078	NA	0.870787	0.82866	6	1.55298	-1.09376	-3.45877	-0.719228	-0.138112	-0.191154	-0.39514	-0.0995722	-0.145416	-0.174711	0.0131113	0.213712	-0.149027	-0.00949166	NA	NA	NA	-0.312292	-0.0741994	-0.1136
FTC133_THYROID	Follicular Thyroid Cancer	1073741824	0.0577503	NA	NA	NA	NA	2.79701	NA	0.870776	0.828646	4	3.30615	-0.233069	-0.737028	-0.4328	0.219445	0.246304	-0.186562	0.0893492	0.0209016	-0.13447	0.182767	-0.175576	0.163841	0.0100161	NA	NA	NA	-0.361059	-0.117571	-0.384996
KS1_CENTRAL_NERVOUS_SYSTEM	Glioblastoma	7.62831	0.0532722	NA	NA	NA	NA	3.07724	NA	0.869985	0.827643	4	5.03903	0.626079	1.97984	0.233578	0.123378	0.0512057	-0.56158	-0.221697	0.14681	0.0985435	-0.000325148	0.148774	0.24506	-0.103491	-0.09878	-0.0230988	-0.0146591	NA	NA	NA
NCIH520_LUNG	Lung Squamous Cell Carcinoma	1073741824	0.0795471	NA	NA	NA	NA	4.18982	NA	0.869427	0.826937	2	5.36648	0.91231	2.88498	0.491177	-0.539273	-0.519227	-0.27944	-0.237671	-0.322275	-0.0242133	-0.431378	0.301684	-0.296458	-0.107448	-0.162416	-0.316439	-0.0591506	-0.999706	-0.17879	-0.22484
MCF7_BREAST	Invasive Breast Carcinoma	8.65906	0.0328729	NA	NA	NA	NA	3.41549	NA	0.867728	0.824787	4	2.79702	-0.490627	-1.5515	-0.403652	-0.362082	-0.288122	0.227712	-0.284702	0.0248114	-0.340047	-0.243277	-0.0366335	-0.227729	-0.195364	0.0685568	-0.0936487	-0.375614	-0.526775	-0.0261673	-0.709234
LN18_CENTRAL_NERVOUS_SYSTEM	Glioblastoma	6.4812	0.0792439	NA	NA	NA	NA	3.51979	NA	0.865056	0.821411	3	4.30872	0.281237	0.889348	-0.146338	-0.140248	-0.277373	-0.469813	-0.206073	-0.0845206	-0.254302	-0.119092	0.336786	0.205413	-0.0392353	-0.130305	-0.0195582	-0.0479416	-0.431803	-0.107862	-0.133225
U937_HAEMATOPOIETIC_AND_LYMPHOID_TISSUE	Acute Myeloid Leukemia	3.76657	0.170059	NA	NA	NA	NA	3.2555	NA	0.864366	0.82054	2	1.98223	-0.818011	-2.58678	-0.688639	-0.527766	-0.527175	-0.413971	-0.256192	-0.152219	-0.280698	-0.466457	0.411598	-0.438497	-0.25222	-0.0791572	-0.0139923	0.0412765	-0.245348	-0.0524189	-0.148468
TALL1_HAEMATOPOIETIC_AND_LYMPHOID_TISSUE	Adult T-Cell Leukemia/Lymphoma	6.68919	0.0755099	NA	NA	NA	NA	3.92029	NA	0.862648	0.818372	4	1.86584	-0.885699	-2.80083	-0.694708	-0.600345	-0.543426	-0.414249	-0.306465	-0.386267	-0.274152	-0.504344	0.238646	-0.358378	-0.328651	NA	NA	NA	NA	NA	NA
TE6_OESOPHAGUS	Esophageal Squamous Cell Carcinoma	4.42706	0.0969313	NA	NA	NA	NA	4.69655	NA	0.861624	0.817082	3	3.8272	0.0275459	0.0871079	-0.157031	-0.370396	-0.355176	0.140558	-0.0979825	-0.309619	0.129078	-0.332782	-0.300431	-0.192166	0.17362	-0.086794	-0.0361315	-0.0567126	-0.455969	-0.0280307	-0.507768
COV644_OVARY	Mucinous Ovarian Cancer	7.18163	0.157171	NA	NA	NA	NA	4.23879	NA	0.860716	0.815939	2	3.53589	-0.158739	-0.501975	-0.220405	0.388564	0.387553	0.535989	0.300641	0.0212889	-0.0102949	0.335808	-0.404824	0.217551	-0.0331539	-0.315262	-0.197004	0.0089818	-0.668677	-0.177109	-0.141287
OAW42_OVARY	Serous Ovarian Cancer	5.8587	0.104349	NA	NA	NA	NA	3.05311	NA	0.858454	0.813094	4	3.96474	0.116303	0.367783	0.0657457	0.0192795	0.0444376	-0.206532	0.0433668	0.341975	-0.218997	-0.0432804	0.408885	0.034861	0.198265	-0.129956	-0.118521	0.0617913	-0.18276	-0.209029	0.0335828
M059K_CENTRAL_NERVOUS_SYSTEM	Glioblastoma	9.48519	0.00953468	NA	NA	NA	NA	3.74201	NA	0.855902	0.80989	4	3.96294	0.114624	0.362474	-0.190692	0.0894496	-0.0576613	-0.483385	-0.0938499	-0.162968	-0.0207909	0.0067615	0.00832972	0.293509	0.0756923	0.118208	0.0656053	-0.0235618	-0.384936	0.0138488	-0.32278
MDAMB435S_SKIN	Melanoma	4.29938	0.0955867	NA	NA	NA	NA	2.97269	NA	0.85478	0.808483	3	4.92703	0.630592	1.99411	0.481722	-0.351622	-0.401143	-0.421586	-0.246381	-0.145449	-0.126599	-0.337459	-0.191895	-0.319716	-0.259475	-0.00721083	-0.156763	0.33493	-0.200957	-0.168686	-0.0612536
OCUG1_BILIARY_TRACT	Gallbladder Adenocarcinoma, NOS	4.76788	0.132033	NA	NA	NA	NA	2.27501	NA	0.852308	0.805386	4	3.90033	0.0690649	0.218402	0.270582	0.305883	0.382744	0.2183	0.255397	0.333644	0.174458	0.28122	-0.158087	-0.243708	-0.260007	NA	NA	NA	-0.23299	-0.236959	-0.378838
ASPC1_PANCREAS	Pancreatic Adenocarcinoma	2.10863	0.319517	KRAS	p.G12D	0.913	Y	4.29793	2.02332	0.851624	0.804532	2	5.6318	0.959014	3.03267	0.723854	0.54009	0.526816	0.524065	0.305396	0.331804	0.478351	0.450524	-0.579489	0.437102	0.081392	-0.718698	-0.323981	0.0614464	-2.33679	-0.123125	-0.0284632
UMUC1_URINARY_TRACT	Bladder Urothelial Carcinoma	2.29314	0.2263	NA	NA	NA	NA	2.774	NA	0.851453	0.804317	3	4.17481	0.18907	0.597893	0.408204	0.511412	0.507706	0.596064	0.34006	0.298791	0.126248	0.468258	-0.462577	0.384518	0.452532	NA	NA	NA	-0.56026	-0.0405939	-0.177053
SNU668_STOMACH	Diffuse Type Stomach Adenocarcinoma	6.4586	0.234221	KRAS	p.Q61K	0.887		3.32625	NA	0.84849	0.800616	2	4.83231	0.553786	1.75122	0.516895	0.257619	0.0529657	-0.220874	-0.103545	0.267114	-0.0730474	0.138766	-0.207766	-0.17877	-0.111635	NA	NA	NA	-0.798324	0.0158305	-0.347993
NP5_CENTRAL_NERVOUS_SYSTEM	Glioblastoma	3.53496	0.108257	NA	NA	NA	NA	4.10852	NA	0.844778	0.795989	3	3.13487	-0.312543	-0.988349	-0.581717	-0.306285	-0.264087	-0.475308	-0.169627	-0.125575	-0.181119	-0.276891	-0.110239	0.136728	0.0770941	NA	NA	NA	-0.604263	0.0142249	-0.371483
NCIH1437_LUNG	Lung Adenocarcinoma	4.73227	0.153129	NA	NA	NA	NA	3.32769	2.46819	0.844677	0.795863	NA	4.13516	0.170761	0.539994	0.094849	0.182169	0.0715291	0.466545	0.0299012	0.150693	-0.0924807	0.114339	-0.362494	-0.180018	0.0340699	-0.103069	-0.0979427	-0.00890685	-0.36345	-0.14472	-0.177732
CAL12T_LUNG	Non-Small Cell Lung Cancer	4.92708	0.201441	NA	NA	NA	NA	3.53232	NA	0.844511	0.795656	2	4.50952	0.295652	0.934933	0.202546	0.384426	0.472906	0.414298	0.0201433	0.201912	-0.146087	0.41789	0.297391	0.226944	-0.050179	-0.335939	-0.0769175	0.0317653	-0.867847	-0.173343	-0.263512
8305C_THYROID	Anaplastic Thyroid Cancer	9.70938	0.0054891	NA	NA	NA	NA	3.05137	NA	0.843038	0.793823	4	4.97438	0.610733	1.93131	0.502795	0.509732	0.511833	-0.234518	0.152465	-0.0188606	0.124544	0.488407	-0.0994167	0.464269	0.0513558	0.0731416	-0.0441746	-0.0186899	-0.416423	-0.127651	-0.301404
MDST8_LARGE_INTESTINE	Colon Adenocarcinoma	9.8183	0.00775792	NA	NA	NA	NA	2.59216	1.1166	0.842867	0.79361	4	5.13796	0.698201	2.20791	0.632748	0.314819	0.243576	-0.423784	0.211789	0.261707	-0.0256194	0.277717	-0.022549	0.205484	0.25491	0.0222096	-0.216895	0.106216	-0.309775	-0.287357	-0.273982
ICC10_BILIARY_TRACT	Intrahepatic Cholangiocarcinoma	9.22981	0.0141563	NA	NA	NA	NA	3.72901	NA	0.84227	0.792869	6	4.21787	0.225253	0.712311	-0.00936141	0.445374	0.364127	0.457688	0.183812	0.0283233	0.101537	0.357195	-0.417279	0.326003	0.157098	NA	NA	NA	-0.331186	-0.0716638	-0.320059
NCIH2087_LUNG	Lung Adenocarcinoma	3.98726	0.103896	NA	NA	NA	NA	3.53481	2.28758	0.839395	0.7893	2	4.63478	0.455145	1.4393	0.362658	0.391988	0.269286	0.58858	0.0418231	0.276665	0.19772	0.249681	0.214475	-0.0988453	0.122645	-0.250956	-0.10067	-1.12045	-0.409105	-0.0972194	-1.34382
DMS273_LUNG	Small Cell Lung Cancer	2.81311	0.264951	NA	NA	NA	NA	3.51349	NA	0.838964	0.788765	2	2.24455	-0.691821	-2.18773	-0.598777	-0.509623	-0.54813	-0.404981	-0.0744735	-0.0547613	-0.13229	-0.415649	0.466094	-0.372635	0.0177716	-0.0159565	-0.0203186	-0.0175322	NA	NA	NA
HCC56_LARGE_INTESTINE	Colon Adenocarcinoma	2.37029	0.242436	KRAS	p.G12V	0.953	Y	3.5472	NA	0.838001	0.787572	2	4.16355	0.220292	0.696625	0.242827	0.0623471	-0.065661	0.5053	0.13004	0.0691144	0.0260944	-0.0447292	-0.165157	-0.288821	0.167188	NA	NA	NA	-1.57025	-0.162249	-0.326689
U343_CENTRAL_NERVOUS_SYSTEM	Glioblastoma	6.54223	0.0705041	NA	NA	NA	NA	3.03738	NA	0.833641	0.782178	2	3.70087	0.0378017	0.119539	-0.168883	0.0886	0.130075	-0.3506	0.117059	0.117676	-0.0593621	0.0560002	-0.522402	0.362738	-0.053402	-0.60135	-0.0495603	0.694501	-0.426609	-0.469306	-0.242984
KMCH1_BILIARY_TRACT	Hepatocellular Carcinoma plus Intrahepatic Cholangiocarcinoma	9.4112	0.0129702	NA	NA	NA	NA	3.35614	NA	0.833326	0.781788	4	3.84214	0.0176667	0.0558671	0.189581	0.288662	0.231071	0.440931	0.0357977	0.290449	-8.34422e-05	0.0954353	-0.111441	0.121999	0.234125	NA	NA	NA	-0.254154	-0.133326	-0.17692
SNU899_UPPER_AERODIGESTIVE_TRACT	Larynx Squamous Cell Carcinoma	4.32405	0.156543	NA	NA	NA	NA	3.40327	NA	0.828247	0.775527	4	4.69758	0.451592	1.42806	0.576854	0.544838	0.54895	0.626291	0.303589	0.0798984	0.216814	0.475494	-0.539778	0.0537772	0.0235996	NA	NA	NA	NA	NA	NA
SNU216_STOMACH	Tubular Stomach Adenocarcinoma	8.62771	0.0734545	NA	NA	NA	NA	3.13093	NA	0.815505	0.759914	3	3.22432	-0.285818	-0.903836	-0.526083	0.104168	0.199255	0.372249	0.0294179	0.12001	-0.170701	0.0587606	-0.376413	0.048478	0.0580648	-0.0416807	-0.0920376	-0.221856	-0.532783	-0.120474	-0.372309
UPCISCC072_UPPER_AERODIGESTIVE_TRACT	Oral Cavity Squamous Cell Carcinoma	8.56825	0.0293819	NA	NA	NA	NA	3.43029	NA	0.811611	0.75517	2	3.24669	-0.255473	-0.807878	-0.43402	-0.334367	-0.308095	-0.370862	-0.166919	0.0307136	-0.293581	-0.281711	-0.374988	0.047814	-0.0579718	NA	NA	NA	NA	NA	NA
GSS_STOMACH	Stomach Adenocarcinoma	3.29687	0.189717	NA	NA	NA	NA	3.88069	NA	0.810025	0.753242	2	4.42989	0.296995	0.93918	0.125281	-0.440285	-0.437967	-0.233254	-0.160605	-0.0805846	-0.0483504	-0.410216	0.193202	-0.32137	-0.063154	-0.00253125	-0.109518	-0.321803	-0.401482	-0.306214	-0.142841
NCIH1581_LUNG	Large Cell Lung Carcinoma	8.07662	0.0822726	NA	NA	NA	NA	2.70487	NA	0.808618	0.751532	NA	4.42202	0.376206	1.18967	0.131141	-0.667497	-0.658872	-0.551921	-0.36418	-0.345095	-0.175315	-0.593205	0.176191	-0.403811	-0.272544	-0.0418978	-0.184999	-0.234159	-0.353528	-0.0415307	-0.482361
HCC1438_LUNG	Large Cell Lung Carcinoma	1073741824	0	NA	NA	NA	NA	3.25701	NA	0.806718	0.749227	2	4.58895	0.42633	1.34817	0.219476	0.350723	0.393758	-0.462222	-0.183134	-0.0567645	-0.0694228	0.372553	0.390485	0.30294	-0.111037	NA	NA	NA	NA	NA	NA
EFO21_OVARY	Serous Ovarian Cancer	1073741824	0.105873	NA	NA	NA	NA	3.73444	NA	0.804393	0.74641	2	5.23969	0.741926	2.34618	0.339503	0.0564492	0.169228	-0.223582	0.0255222	-0.128856	-0.21237	0.0270803	-0.243942	0.231038	-0.0741333	-0.144697	-0.193014	-0.0483299	-0.205856	-0.173074	-0.0873104
A253_SALIVARY_GLAND	Oral Cavity Squamous Cell Carcinoma	4.12293	0.197003	NA	NA	NA	NA	3.23726	2.00685	0.802541	0.74417	3	3.71949	-0.0384794	-0.121683	-0.103564	0.168165	0.0768423	0.389947	0.0291065	0.256006	0.0883661	0.112975	0.129509	0.163287	0.220301	-0.243759	-0.174379	-0.176603	-0.532352	-0.119162	-0.474327
HS944T_SKIN	Cutaneous Melanoma	3.81523	0.103125	NA	NA	NA	NA	3.41684	NA	0.801598	0.74303	2	5.67876	1.05203	3.32682	0.755855	0.210326	0.300218	-0.364435	0.157843	0.145755	0.194545	0.343992	0.417588	0.24507	0.101353	0.040651	-0.148307	-1.49303	-0.303823	-0.0426719	-1.9986
MKN7_STOMACH	Tubular Stomach Adenocarcinoma	8.54982	0.160563	NA	NA	NA	NA	3.6565	NA	0.799879	0.740955	2	4.03925	0.10241	0.32385	-0.00224197	0.224424	0.284527	0.400551	0.11586	0.0453706	-0.168093	0.126222	0.090657	0.0369897	0.0890671	-0.163707	-0.166149	-0.133022	NA	NA	NA
PEA1_OVARY	High-Grade Serous Ovarian Cancer	5.95975	0.0757339	NA	NA	NA	NA	3.87774	NA	0.790948	0.730211	3	3.53056	-0.130486	-0.412634	-0.408405	-0.276016	-0.202262	-0.310264	-0.15648	0.0337484	-0.0576431	-0.298589	0.356293	0.146631	0.125353	NA	NA	NA	-0.145625	-0.133034	-0.165369
NCIH596_LUNG	Lung Adenosquamous Carcinoma	1073741824	0.0027829	NA	NA	NA	NA	2.82579	NA	0.789355	0.728302	3	4.10129	0.147294	0.465784	-0.34854	0.545924	0.425049	0.413948	0.160804	-0.106761	0.221847	0.316131	-0.492129	0.237734	-0.0176997	NA	NA	NA	NA	NA	NA
SKLMS1_SOFT_TISSUE	Leiomyosarcoma	9.6514	0.0070955	NA	NA	NA	NA	3.10098	1.72808	0.787188	0.725707	2	5.10814	0.670469	2.12021	0.474252	0.331929	0.266135	-0.464016	-0.086137	-0.17178	0.0157717	0.340266	-0.362676	0.219504	-0.306441	NA	NA	NA	-0.618914	0.00229479	-0.233127
SNU423_LIVER	Hepatocellular Carcinoma	3.80818	0.151817	NA	NA	NA	NA	3.12598	NA	0.786853	0.725307	3	4.08468	0.171112	0.541104	-0.0654754	0.228825	0.163395	-0.41699	-0.0652851	-0.026208	0.183246	0.195021	0.206227	0.250705	-0.00753816	-0.00993413	-0.207406	-0.124044	-0.451757	-0.173775	-0.347647
KON_UPPER_AERODIGESTIVE_TRACT	Oral Cavity Squamous Cell Carcinoma	3.509	0.188817	NA	NA	NA	NA	2.97085	1.57894	0.776625	0.713118	2	2.26993	-0.754036	-2.38447	-0.16925	0.397725	0.45052	0.56703	0.285167	0.0848156	0.319235	0.363848	-0.145024	0.0214373	0.178406	NA	NA	NA	-0.298538	-0.030185	-0.302518
TE14_OESOPHAGUS	Esophageal Squamous Cell Carcinoma	9.66369	0.00721025	NA	NA	NA	NA	3.83188	NA	0.767181	0.701941	2	3.81232	-0.00327216	-0.0103475	-0.218193	0.0523	0.124065	0.35498	0.107972	-0.244128	0.18723	0.0331123	-0.234067	-0.0482663	-0.232521	-0.0902825	-0.0736894	-0.054526	NA	NA	NA
WM2664_SKIN	Melanoma	9.21691	0.0150562	NA	NA	NA	NA	2.9279	NA	0.766503	0.701142	3	6.26841	1.30426	4.12444	0.619777	-0.236098	-0.0826341	-0.349822	0.118949	0.0205805	0.150482	-0.116147	-0.316402	-0.0501698	0.0262054	-0.0622879	-0.0349713	-0.0516526	-0.18604	-0.165679	-0.537213
PATU8988T_PANCREAS	Pancreatic Adenocarcinoma	4.49979	0.0811514	KRAS	p.G12V	0.96	Y	3.25248	-0.849093	0.765577	0.70005	2	4.38429	0.313758	0.992191	0.152791	-0.24866	-0.233929	-0.557135	-0.394899	-0.122728	-0.235753	-0.128089	0.572648	-0.154369	-0.368455	-0.666963	-0.107102	-0.0364165	-1.5599	-0.118648	-0.162088
NCIH2172_LUNG	Non-Small Cell Lung Cancer	8.69848	0.055463	NA	NA	NA	NA	3.42626	NA	0.763527	0.697636	3	2.8709	-0.450832	-1.42565	-0.631504	-0.158999	-0.18953	-0.417279	-0.277612	-0.25398	-0.0958255	-0.237168	0.130052	0.00859488	-0.394431	0.0148219	-0.00641143	-0.0332944	-0.393915	-0.101646	-0.154171
MEL285_UVEA	Uveal Melanoma	6.22891	0.145146	NA	NA	NA	NA	3.10936	NA	0.751695	0.68377	1	4.62423	0.460192	1.45525	0.460962	0.0583974	0.0981469	-0.423736	0.172069	0.362361	0.181221	0.117354	-0.00100108	0.179288	0.094854	0.365922	-0.0989542	0.140037	-0.15793	-0.335406	-0.183197
EFM192A_BREAST	Invasive Breast Carcinoma	1073741824	0.0525946	NA	NA	NA	NA	3.0072	2.07417	0.741116	0.671469	3	3.02906	-0.398703	-1.26081	-0.421889	-0.235974	-0.22467	0.420966	-0.256439	-0.111055	-0.439486	-0.215037	-0.328496	-0.239981	-0.0159777	-0.0895487	-0.0363422	0.0811902	NA	NA	NA
PACADD119_PANCREAS	Pancreatic Adenocarcinoma	4.58873	0.169013	KRAS	p.G12A	0.993	Y	3.9542	NA	0.73387	0.663094	2	3.72793	-0.0490915	-0.155241	-0.205353	0.321972	0.203311	0.477156	0.102416	-0.0999741	0.146792	0.182062	0.136634	0.189332	0.0555703	NA	NA	NA	-0.929405	-0.159334	-0.0565977
CAOV3_OVARY	High-Grade Serous Ovarian Cancer	1073741824	0.0614528	NA	NA	NA	NA	3.20163	3.63523	0.732161	0.661126	NA	4.39448	0.291363	0.921371	0.0844843	0.05901	0.0521734	0.340941	0.121871	0.10336	-0.193359	0.0253819	-0.197451	0.0927629	-0.109706	-0.0642031	-0.0364075	-0.0574682	-0.0488919	-0.0993673	-0.505884
PATU8988S_PANCREAS	Pancreatic Adenocarcinoma	1.13584	0.196818	KRAS	p.G12V	0.993	Y	3.51979	NA	0.713145	0.639374	2	4.53257	0.482479	1.52573	0.467836	0.291105	0.0850148	0.511818	0.149582	0.0611001	0.137489	-0.0132332	-0.321338	-0.0723272	0.180778	NA	NA	NA	-2.01154	-0.212093	-0.353601
SNU182_LIVER	Hepatocellular Carcinoma	1073741824	0.0526945	NA	NA	NA	NA	3.98094	NA	0.710766	0.636673	2	4.42691	0.369597	1.16877	0.159452	-0.0960704	-0.12032	-0.319125	-0.00259601	0.327473	0.0558609	-0.00180876	0.104407	0.392278	0.419568	NA	NA	NA	-0.444628	-0.0963354	-0.175334
DOTC24510_CERVIX	Mixed Cervical Carcinoma	6.38347	0.0764747	NA	NA	NA	NA	3.0635	NA	0.703679	0.628653	3	3.74558	-0.061966	-0.195954	-0.162884	0.434635	0.39765	0.446995	0.0138332	-0.121429	0.038799	0.370076	0.134628	-0.108042	0.131243	NA	NA	NA	-0.293432	-0.150349	-0.155083
BICR31_UPPER_AERODIGESTIVE_TRACT	Oral Cavity Squamous Cell Carcinoma	6.97464	0.0763798	NA	NA	NA	NA	2.72028	NA	0.661356	0.581569	1	3.70627	-0.0931271	-0.294494	-0.199476	0.42504	0.437761	0.522094	0.179023	0.0351995	-0.0729022	0.383862	-0.466712	0.160548	0.375689	NA	NA	NA	-0.411678	0.121477	-0.187921
KMS28BM_HAEMATOPOIETIC_AND_LYMPHOID_TISSUE	Plasma Cell Myeloma	9.91264	0.00816597	KRAS	p.G12A	0.986	Y	3.81352	NA	0.656599	0.576362	NA	1.62184	-1.02455	-3.2399	-0.699638	-0.512354	-0.489679	-0.407587	-0.283139	-0.328646	-0.301087	-0.498752	0.195349	-0.415414	-0.279152	-1.39455	0.130183	0.373955	NA	NA	NA
HH_HAEMATOPOIETIC_AND_LYMPHOID_TISSUE	Mature T and NK Neoplasms	5.01866	0.074303	NA	NA	NA	NA	3.75489	NA	0.651183	0.570456	1	0.989997	-1.40463	-4.44184	-0.761753	-0.409699	-0.54107	-0.437602	-0.284161	-0.254192	-0.0258784	-0.45301	0.599436	-0.392942	-0.497087	NA	NA	NA	NA	NA	NA
CAMA1_BREAST	Breast Invasive Lobular Carcinoma	1073741824	0.00666621	NA	NA	NA	NA	3.8339	2.69594	0.651177	0.570449	2	1.63816	-1.15446	-3.65073	-0.711046	-0.480601	-0.432528	0.160119	-0.396694	-0.354395	-0.461351	-0.43808	-0.230702	-0.304799	-0.0115107	0.0318813	0.0220219	-0.0342105	-0.359936	-0.224209	-0.344839
COV318_OVARY	High-Grade Serous Ovarian Cancer	1073741824	0.0642623	NA	NA	NA	NA	2.90304	NA	0.650124	0.569303	2	3.56577	-0.097415	-0.308053	0.258825	-0.142966	-0.0289628	0.186395	0.206565	-0.357388	-0.196818	-0.170652	-0.585259	0.112406	0.307949	0.0357379	-0.288677	0.133802	-0.233218	-0.0719804	-0.153741
U266B1_HAEMATOPOIETIC_AND_LYMPHOID_TISSUE	Plasma Cell Myeloma	7.47276	0.0732402	NA	NA	NA	NA	4.41684	NA	0.637259	0.555371	1	2.52209	-0.641043	-2.02716	-0.592467	-0.385843	-0.393786	-0.351457	-0.169192	-0.368136	-0.228426	-0.43467	0.243752	-0.427122	-0.380686	NA	NA	NA	NA	NA	NA
C4I_CERVIX	Cervical Squamous Cell Carcinoma	3.48515	0.154185	NA	NA	NA	NA	3.34767	NA	0.632091	0.549809	1	4.12624	0.171772	0.543191	0.433524	0.527916	0.548047	0.513993	0.227603	0.123422	0.221626	0.460784	-0.369327	-0.0259832	-0.0666328	NA	NA	NA	-0.224079	-0.12318	-0.172441
MEWO_SKIN	Cutaneous Melanoma	9.60318	0.0577413	NA	NA	NA	NA	5.30415	NA	0.623877	0.54101	1	5.47492	0.921516	2.91409	0.630019	-0.252889	-0.333118	-0.45723	-0.28734	-0.0397618	-0.206094	-0.216348	0.362179	0.0927731	-0.128662	-0.113939	-0.058415	-0.106241	NA	NA	NA
P12ICHIKAWA_HAEMATOPOIETIC_AND_LYMPHOID_TISSUE	T-Lymphoblastic Leukemia/Lymphoma	3.62759	0.1215	NA	NA	NA	NA	3.48285	NA	0.62047	0.537376	2	1.1561	-1.23877	-3.91735	-0.767333	-0.595588	-0.600734	-0.481135	-0.383282	-0.468262	-0.317669	-0.576071	0.455975	-0.401024	-0.439877	NA	NA	NA	NA	NA	NA
SUPT11_HAEMATOPOIETIC_AND_LYMPHOID_TISSUE	Adult T-Cell Leukemia/Lymphoma	5.20305	0.0681204	NA	NA	NA	NA	3.61941	NA	0.61573	0.532333	1	1.50073	-1.11444	-3.52418	-0.831607	-0.538346	-0.512295	-0.418152	-0.311102	-0.454887	-0.3274	-0.487665	0.175028	-0.166964	-0.51131	NA	NA	NA	NA	NA	NA
SHMAC5_PROSTATE	Prostate Adenocarcinoma	3.30196	0.118301	NA	NA	NA	NA	2.34199	NA	0.607976	0.524119	NA	3.30911	-0.307918	-0.973723	-0.209649	0.43473	0.459378	0.511934	0.220506	-0.108906	0.142022	0.36647	-0.71696	0.0186141	0.160835	NA	NA	NA	-0.329406	-0.166054	-0.409906
SKM1_HAEMATOPOIETIC_AND_LYMPHOID_TISSUE	Acute Myeloid Leukemia	0.315571	0.446417	KRAS	p.K117N	0.95		3.12763	NA	0.60663	0.522699	1	2.49318	-0.53196	-1.68221	-0.610222	-0.47199	-0.51126	-0.373409	-0.229854	-0.0541508	-0.274785	-0.445815	0.106377	-0.377675	-0.0661584	NA	NA	NA	NA	NA	NA
KYO1_HAEMATOPOIETIC_AND_LYMPHOID_TISSUE	Chronic Myelogenous Leukemia	9.93217	0.00435069	NA	NA	NA	NA	1.95233	NA	0.600378	0.516113	1	2.69652	-0.477548	-1.51014	-0.229616	-0.312811	-0.250651	-0.168647	-0.0651606	0.062753	-0.35857	-0.268544	0.0986573	-0.328255	-0.34641	NA	NA	NA	-0.345655	-0.120974	-0.417789
SCLC21H_LUNG	Small Cell Lung Cancer	7.8444	0.0414046	NA	NA	NA	NA	3.48671	NA	0.599319	0.515001	NA	1.04955	-1.31548	-4.15992	-0.892416	-0.656317	-0.645863	-0.29886	-0.267085	-0.322411	-0.297582	-0.533968	-0.0877309	-0.476514	-0.552203	NA	NA	NA	NA	NA	NA
HCC1954_BREAST	Breast Ductal Carcinoma In Situ	5.10104	0.0753847	NA	NA	NA	NA	3.56803	NA	0.592937	0.508314	2	5.18002	0.721909	2.28288	0.476989	0.279406	0.219145	0.536857	0.0833992	0.122278	-0.0218501	0.0677197	0.0761572	0.238192	0.263862	-0.0943414	-0.0969323	-0.106589	-0.489038	-0.0556767	-0.280569
CHAGOK1_LUNG	Non-Small Cell Lung Cancer	4.47032	0.173283	NA	NA	NA	NA	2.22651	NA	0.589921	0.505164	1	3.61232	-0.0808315	-0.255612	-0.06208	-0.0758534	-0.211119	0.289539	-0.0875569	-0.19276	-0.145708	-0.153494	-0.370233	-0.153616	0.134895	-0.112481	-0.0686138	-0.0712002	-0.283407	-0.135844	-0.163194
NCIH196_LUNG	Small Cell Lung Cancer	6.40397	0.086383	NA	NA	NA	NA	4.00988	NA	0.544401	0.458414	2	2.6181	-0.493087	-1.55928	-0.617855	-0.266097	-0.188306	-0.510024	-0.202213	-0.211049	0.0352578	-0.239141	-0.13166	0.412539	0.282961	0.138079	0.135277	0.194303	NA	NA	NA
LMSU_STOMACH	Stomach Adenocarcinoma	5.53682	0.102778	NA	NA	NA	NA	2.76977	NA	0.528552	0.44248	1	3.45815	-0.179406	-0.56733	-0.356801	0.266535	0.318843	-0.483181	-0.076334	0.178199	-0.0392141	0.266734	0.448893	0.430964	0.0973575	0.0359593	-0.0916551	0.084862	-0.263149	-0.0727247	-0.237793
HT1376_URINARY_TRACT	Bladder Urothelial Carcinoma	5.68208	0.175057	NA	NA	NA	NA	3.31615	NA	0.49166	0.406061	2	3.59366	-0.0593153	-0.187571	-0.366796	0.137665	0.191373	0.285344	-0.242176	-0.157827	-0.15087	0.0232399	-0.0615736	0.00833595	0.141219	-0.0447389	-0.190295	-0.0587314	-0.44181	-0.166092	-0.0952474

## Sheet: Supplementary Table 2
PRISM sensitivity		CCLEName	KRAS alteration	other alterations	KRAS_expression log2(TPM+1)	KRAS_copy_number_unlog	MPAS_ssgsea	ras84	RAS_pathway	RAS_addiction	MSigDB	KrasLA	KRASG13D134	HRAS	KRAS_rnai_gene_effect	KRAS_crispr_gene_effect		Comment
KRAS alteration
0.351413		KE39_STOMACH	WT AMP		7.71466	7.66086	0.448531	0.216856	0.0664556	0.47774	0.134479	0.236315	0.0330671	-0.0411136	-0.677335	-0.726633
0.381323		SNU245_BILIARY_TRACT	WT AMP		8.62968	28.0842	0.153222	0.301728	0.138439	0.508066	0.144624	0.219136	0.226638	0.0988275	NA	NA
0.392605		HUG1N_STOMACH	WT AMP		10.5641	67.5876	0.338364	0.366973	0.22872	0.405706	-0.0797968	0.104119	0.0386735	0.233263	-0.18449	NA
0.495834		SNU1196_BILIARY_TRACT	WT AMP		9.01737	34.3458	0.637734	0.486363	0.40221	0.46146	0.0401932	0.180499	0.0256583	0.40511	NA	-0.588128
0.383757		NCIH747_LARGE_INTESTINE	p.G13D		3.78136	0.967814	0.285672	0.357869	0.374325	0.493907	0.132242	0.0966444	0.193971	0.225261	-2.25208	-1.83335
0.379313		PANC0403_PANCREAS	p.G12D		4.17153	1.12056	0.514537	0.578919	0.557398	0.63098	0.317162	0.28804	0.405217	0.482068	-1.73514	-2.4341
0.396333		HPAFII_PANCREAS	p.G12D		4.83794	2.73076	0.568648	0.629122	0.577039	0.684484	0.337594	0.38437	0.444407	0.542107	-0.688158	-1.83464
0.494048		LS513_LARGE_INTESTINE	p.G12D		3.81455	0.950183	0.448665	0.329559	0.211628	0.537824	0.198683	0.234454	0.203849	0.163429	-1.99143	-1.51771
0.403269		SKGT4_OESOPHAGUS	p.G12A		5.09635	1.68818	0.17475	0.41037	0.374349	0.458564	0.232721	0.219841	0.470542	0.31663	NA	-1.84424
0.446417		SKM1_HAEMATOPOIETIC_AND_LYMPHOID_TISSUE	p.K117N		3.12763	0.522699	-0.610222	-0.47199	-0.51126	-0.373409	-0.229854	-0.0541508	-0.274785	-0.445815	NA	NA
0.379631		NOMO1_HAEMATOPOIETIC_AND_LYMPHOID_TISSUE	p.G13D		3.2555	1.16777	-0.754042	-0.439999	-0.47934	-0.299976	-0.166757	-0.0884111	-0.264498	-0.440105	-0.944169	-1.87264
0.413309		MM1S_HAEMATOPOIETIC_AND_LYMPHOID_TISSUE	p.G12A		4.45878	1.06788	-0.691663	-0.411723	-0.377006	-0.294006	-0.278848	-0.267333	-0.345986	-0.375883	-0.526878	-1.29085
0.358075		PL21_HAEMATOPOIETIC_AND_LYMPHOID_TISSUE	p.A146V		4.07296	1.59843	-0.56731	-0.387207	-0.346427	-0.290901	-0.128691	-0.0477073	-0.166007	-0.364981	NA	NA
0.441058		NUDHL1_HAEMATOPOIETIC_AND_LYMPHOID_TISSUE	p.A146T		4.5472	1.92114	0.283591	-0.191258	-0.273466	-0.177265	-0.0883706	-0.0188996	-0.240184	-0.282847	NA	NA
No KRAS alteration
0.355436		EOL1_HAEMATOPOIETIC_AND_LYMPHOID_TISSUE	NA		3.05832	0.965916	-0.631491	-0.462068	-0.444646	-0.377923	-0.281409	-0.169424	-0.206553	-0.413891	NA	-0.530915		KRAS dependent
0.426978		TF1_HAEMATOPOIETIC_AND_LYMPHOID_TISSUE	NA		4.04527	0.874777	-0.613986	-0.543195	-0.54581	-0.474646	-0.255875	-0.294363	-0.285894	-0.434842	NA	-1.02473		KRAS dependent
0.361819		ESS1_ENDOMETRIUM	NA		4.22651	1.04832	0.304159	0.422551	0.350665	-0.383644	-0.110741	0.0916621	0.0489227	0.291888	0.120582	-0.162425		high RAS signature
0.381044		TE15_OESOPHAGUS	NA		3.96347	1.06774	-0.0988725	0.477689	0.444866	0.553972	0.128611	-0.214173	0.307062	0.319339	-0.251499	NA		high RAS signature
0.400959		MKN45_STOMACH	NA	MET AMP	4.21645	1.78494	0.561988	0.203826	-0.0175468	0.390839	-0.0213759	-0.0567036	0.240655	0.0940772	-0.674755	-0.992832		KRAS dependent, MET AMP
0.481598		SNU1214_UPPER_AERODIGESTIVE_TRACT	NA		3.85699	1.04913	-0.0904443	0.319833	0.34827	0.410552	0.017466	-0.0894239	0.059152	0.327794	NA	NA		high RAS signature
1							-1							1	1.9

## Sheet: Supplementary Table 3
Cancer Type Detailed	Alteration Frequency	Alteration Type	Alteration Count	Total Count
Mixed Germ Cell Tumor	22.1865	amp	69	311
Seminoma	17.3077	amp	27	156
Esophageal Adenocarcinoma	15.5	amp	93	600
Esophagogastric Adenocarcinoma	13.5458	amp	34	251
Adenocarcinoma of the Gastroesophageal Junction	10.2632	amp	39	380
Ovarian Carcinosarcoma/Malignant Mixed Mesodermal Tumor	9.61538	amp	10	104
Acral Melanoma	7.56303	amp	9	119
Large Cell Neuroendocrine Carcinoma	7.05882	amp	12	170
Stomach Adenocarcinoma	4.64481	amp	34	732
Gallbladder Adenocarcinoma, NOS	4.38596	amp	5	114
High-Grade Serous Ovarian Cancer	4.11732	amp	73	1773
High-Grade Serous Fallopian Tube Cancer	4.08163	amp	6	147
Esophageal Squamous Cell Carcinoma	3.97351	amp	6	151
Adenocarcinoma, NOS	3.2634	amp	14	429
Uterine Carcinosarcoma/Uterine Malignant Mixed Mullerian Tumor	2.58621	amp	9	348
Gallbladder Cancer	2.58065	amp	4	155
Uterine Serous Carcinoma/Uterine Papillary Serous Carcinoma	2.33463	amp	12	514
Anaplastic Astrocytoma	2.28311	amp	5	219
Cholangiocarcinoma	2.07469	amp	5	241
Non-Small Cell Lung Cancer	2.04403	amp	13	636
Head and Neck Squamous Cell Carcinoma	2.02429	amp	5	247
Mucinous Adenocarcinoma of the Colon and Rectum	2	amp	3	150
Osteosarcoma	1.95312	amp	5	256
Cancer of Unknown Primary	1.74014	amp	15	862
Pancreatic Adenocarcinoma	1.65631	amp	56	3381
Undifferentiated Pleomorphic Sarcoma/Malignant Fibrous Histiocytoma/High-Grade Spindle Cell Sarcoma	1.64474	amp	5	304
Lung Adenocarcinoma	1.59562	amp	134	8398
Poorly Differentiated Carcinoma, NOS	1.38889	amp	3	216
Extrahepatic Cholangiocarcinoma	1.36986	amp	2	146
Rectal Adenocarcinoma	1.34875	amp	21	1557
Squamous Cell Carcinoma, NOS	1.3245	amp	2	151
Breast Invasive Carcinoma, NOS	1.2987	amp	5	385
Leiomyosarcoma	1.25	amp	4	320
Sarcoma, NOS	1.19284	amp	6	503
Lung Squamous Cell Carcinoma	1.16505	amp	12	1030
Breast Invasive Ductal Carcinoma	1.14894	amp	54	4700
Invasive Breast Carcinoma	1.14734	amp	19	1656
Clear Cell Ovarian Cancer	1.1236	amp	2	178
Therapy-Related Myelodysplastic Syndrome	1.05263	amp	2	190
Colon Adenocarcinoma	1.03499	amp	42	4058
Glioblastoma Multiforme	0.964067	amp	11	1141
Small Bowel Cancer	0.961538	amp	1	104
Malignant Peripheral Nerve Sheath Tumor	0.961538	amp	1	104
Cancer of Unknown Primary, NOS	0.952381	amp	1	105
High-Grade Glioma, NOS	0.934579	amp	1	107
Endocervical Adenocarcinoma	0.900901	amp	1	111
Astrocytoma	0.858369	amp	2	233
Glioblastoma	0.840336	amp	3	357
Breast Mixed Ductal and Lobular Carcinoma	0.819672	amp	1	122
Colorectal Adenocarcinoma	0.804598	amp	7	870
Myxofibrosarcoma	0.787402	amp	1	127
Bladder Urothelial Carcinoma	0.780608	amp	19	2434
Undifferentiated Malignant Neoplasm	0.740741	amp	1	135
Oropharynx Squamous Cell Carcinoma	0.729927	amp	1	137
Anaplastic Thyroid Cancer	0.675676	amp	1	148
Therapy-Related Myeloid Neoplasms	0.653595	amp	1	153
Low-Grade Serous Ovarian Cancer	0.632911	amp	1	158
Anal Squamous Cell Carcinoma	0.595238	amp	1	168
Renal Cell Carcinoma	0.502513	amp	1	199
Melanoma of Unknown Primary	0.5	amp	1	200
Oral Cavity Squamous Cell Carcinoma	0.471698	amp	1	212
Intrahepatic Cholangiocarcinoma	0.46875	amp	3	640
Pleural Mesothelioma, Epithelioid Type	0.462963	amp	1	216
Breast Invasive Cancer, NOS	0.440529	amp	1	227
Mantle Cell Lymphoma	0.391389	amp	2	511
Diffuse Large B-Cell Lymphoma, NOS	0.384615	amp	3	780
Small Cell Lung Cancer	0.3663	amp	2	546
Neuroblastoma	0.359066	amp	2	557
Acute Myeloid Leukemia	0.351936	amp	7	1989
AML with Myelodysplasia-Related Changes	0.27137	amp	2	737
Cutaneous Melanoma	0.26178	amp	3	1146
Mature B-Cell Neoplasms	0.219298	amp	1	456
Upper Tract Urothelial Carcinoma	0.19685	amp	1	508
B-Lymphoblastic Leukemia/Lymphoma	0.184162	amp	1	543
Follicular Lymphoma	0.15083	amp	1	663
Prostate Adenocarcinoma	0.143472	amp	6	4182
Breast Invasive Lobular Carcinoma	0.123153	amp	1	812
Chronic Lymphocytic Leukemia/Small Lymphocytic Lymphoma	0.0640615	amp	1	1561
Mixed Cancer Types	0.0299491	amp	1	3339

## Sheet: Supplementary Table 4
A	B	Neither	A Not B	B Not A	Both	Log2 Odds Ratio	p-Value	q-Value	Tendency
KRAS: AMP	KRAS: MUT	3116	352	222	6	-2.063	<0.001	<0.001	Mutual exclusivity
KRAS: AMP	PIK3CA	3032	346	306	12	-1.541	<0.001	<0.001	Mutual exclusivity
KRAS: AMP	ERBB2	2885	326	638	30	-1.265	<0.001	<0.001	Mutual exclusivity
KRAS: AMP	MYC	3277	311	246	45	0.947	<0.001	0.004	Co-occurrence
KRAS: AMP	KRAS: MUT	3278	347	245	9	-1.527	<0.001	0.006	Mutual exclusivity
KRAS: AMP	FGFR2	3358	347	165	9	-0.922	0.06	0.168	Mutual exclusivity
KRAS: AMP	CDKN2A	2973	288	550	68	0.352	0.094	0.216	Co-occurrence
KRAS: AMP	MET	3336	343	187	13	-0.565	0.208	0.358	Mutual exclusivity
KRAS: AMP	FGFR3	3453	351	70	5	-0.509	0.549	0.656	Mutual exclusivity
KRAS: AMP	EGFR	3231	324	292	32	0.128	0.616	0.687	Co-occurrence
KRAS: AMP	FGFR1	3419	344	104	12	0.198	0.624	0.687	Co-occurrence
KRAS: AMP	MDM2	3339	337	184	19	0.033	0.901	0.935	Co-occurrence
KRAS: MUT	PIK3CA	3196	182	272	46	1.57	<0.001	<0.001	Co-occurrence
KRAS: MUT	FGFR1	3526	237	99	17	1.353	0.002	0.012	Co-occurrence
KRAS: MUT	FGFR3	3561	243	64	11	1.333	0.009	0.044	Co-occurrence
KRAS: MUT	FGFR2	3456	249	169	5	-1.284	0.041	0.132	Mutual exclusivity
KRAS: MUT	ERBB2	2990	221	635	33	-0.508	0.071	0.185	Mutual exclusivity
KRAS: MUT	CDKN2A	3053	208	572	46	0.239	0.329	0.503	Co-occurrence
KRAS: MUT	MYC	3349	239	276	15	-0.393	0.388	0.506	Mutual exclusivity
KRAS: MUT	EGFR	3318	237	307	17	-0.367	0.41	0.513	Mutual exclusivity
KRAS: MUT	MDM2	3437	239	188	15	0.198	0.562	0.657	Co-occurrence
KRAS: MUT	MET	3436	243	189	11	-0.281	0.659	0.711	Mutual exclusivity
CDKN2A	EGFR	3011	544	250	74	0.712	<0.001	0.006	Co-occurrence
CDKN2A	FGFR1	3174	589	87	29	0.845	0.01	0.044	Co-occurrence
CDKN2A	MDM2	3100	576	161	42	0.49	0.061	0.168	Co-occurrence
CDKN2A	FGFR3	3203	601	58	17	0.643	0.112	0.227	Co-occurrence
CDKN2A	MET	3085	594	176	24	-0.498	0.136	0.268	Mutual exclusivity
CDKN2A	MYC	3023	565	238	53	0.253	0.279	0.451	Co-occurrence
CDKN2A	FGFR2	3110	595	151	23	-0.329	0.342	0.506	Mutual exclusivity
EGFR	MYC	3311	277	244	47	1.203	<0.001	<0.001	Co-occurrence
EGFR	MDM2	3358	318	197	6	-1.637	0.002	0.017	Mutual exclusivity
EGFR	FGFR3	3492	312	63	12	1.092	0.031	0.106	Co-occurrence
EGFR	MET	3377	302	178	22	0.467	0.187	0.333	Co-occurrence
EGFR	FGFR2	3399	306	156	18	0.358	0.326	0.503	Co-occurrence
EGFR	FGFR1	3451	312	104	12	0.352	0.395	0.506	Co-occurrence
ERBB2	MDM2	3022	654	189	14	-1.547	<0.001	<0.001	Mutual exclusivity
ERBB2	MYC	2983	605	228	63	0.446	0.043	0.132	Co-occurrence
ERBB2	FGFR2	3060	645	151	23	-0.469	0.181	0.333	Mutual exclusivity
ERBB2	CDKN2A	2711	550	500	118	0.218	0.182	0.333	Co-occurrence
ERBB2	FGFR3	3151	653	60	15	0.271	0.536	0.655	Co-occurrence
ERBB2	EGFR	2939	616	272	52	-0.133	0.591	0.678	Mutual exclusivity
ERBB2	FGFR1	3114	649	97	19	-0.09	0.901	0.935	Mutual exclusivity
ERBB2	MET	3046	633	165	35	0.03	0.923	0.94	Co-occurrence
FGFR1	FGFR3	3694	110	69	6	1.546	0.024	0.087	Co-occurrence
FGFR2	FGFR1	3598	165	107	9	0.875	0.104	0.22	Co-occurrence
FGFR2	FGFR3	3635	169	70	5	0.62	0.387	0.506	Co-occurrence
MDM2	FGFR3	3611	193	65	10	1.525	0.005	0.029	Co-occurrence
MDM2	FGFR2	3506	199	170	4	-1.27	0.081	0.202	Mutual exclusivity
MDM2	FGFR1	3568	195	108	8	0.439	0.394	0.506	Co-occurrence
MDM2	MET	3486	193	190	10	-0.073	1	1	Mutual exclusivity
MET	FGFR3	3613	191	66	9	1.367	0.014	0.055	Co-occurrence
MET	FGFR1	3573	190	106	10	0.827	0.089	0.212	Co-occurrence
MET	FGFR2	3511	194	168	6	-0.63	0.38	0.506	Mutual exclusivity
MYC	MET	3414	265	174	26	0.945	0.005	0.029	Co-occurrence
MYC	FGFR2	3436	269	152	22	0.887	0.012	0.051	Co-occurrence
MYC	MDM2	3394	282	194	9	-0.841	0.1	0.219	Mutual exclusivity
MYC	FGFR3	3521	283	67	8	0.571	0.269	0.448	Co-occurrence
MYC	FGFR1	3483	280	105	11	0.382	0.372	0.506	Co-occurrence

## Sheet: Supplementary Table 5
Cell line	Tumor Type	KRAS wt- Relative CN	KRAS wt- Gene expression (log2(TMP+1))	BI-2493- IC50 (nmol/L) CTG 120h	BI-2865- IC50 (nmol/L) CTG 120h	trametinib- IC50 (nmol/L) CTG 120h
HEK293T	normal (kidney)	nd	nd	> 4000	> 4000	> 400
NCI-H520	NSCLC	0.826937	4.18982	> 4000	> 4000	> 400
A-375	melanoma	1.17657	3.74631	> 4000	> 4000	1.41296
NCI-H661	NSCLC	2.34571	4.96625	> 4000	> 4000	> 400
SNU-478	cholangiocarcinoma	2.75081	5.04177	> 4000	> 4000	7.13525
NCI-H838	NSCLC	4.98015	5.83618	> 4000	> 4000	> 400
SNU-1079	cholangiocarcinoma	6.0036	5.69766	> 4000	> 4000	6.53645
KE-39	gastric carcinoma	7.66086	7.71466	721.312	252.967	16.5591
UMC-11	NSCLC	8.00132	8.86518	> 4000	196.713	> 400
SAS	HNSCC	9.17607	7.23237	413.378	341.772	5.51511
DMS 53	SCLS	9.55231	7.48261	559.1	539.1	>400
KLE	uterus carcinoma	10.8012	6.51049	> 4000	> 4000	1.57267
MKN1	gastric carcinoma	12.7486	7.79429	1796.76	885.12	7.20779
BEN	NSCLC	16.7482	7.79565	553.662	202.887	> 400
SNU-685	uterine carcinosarcoma	16.9994	8.04854	> 4000	> 4000	36.6913
KURAMOCHI	ovarian carcinoma	17.0139	7.92867	708.659	435.722	78.4313
SNU-245	cholangiocarcinoma	28.0842	8.62968	136.062	121.223	4.61832
SNU-1196	cholangiocarcinoma	34.3458	9.01737	899.48	418.099	13.9343
HuG1-N	gastric carcinoma	67.5876	10.5641	59.1091	30.7504	1.10469
HSKTC	ovarian carcinoma	93.9405	10.8921	130.031	44.6693	27.1671
